# Supplementary material for: Chemokine expression predicts T cell-inflammation and improved survival with checkpoint inhibition across solid cancers
Source: NPJ Precis Oncol. 2023 Aug 9;7:73. doi: 10.1038/s41698-023-00428-2 (PMC10412582; doi:10.1038/s41698-023-00428-2)
Supplement: Supplementary file 2 — Supplementary Data Files 1-4 [file 41698_2023_428_MOESM2_ESM.xlsx]

## Sheet: Supplementary_Data_File_1
TCGA Cancer Type	Abbreviation	Color (HEX Code)	Histological Types Used
Adrenocortical carcinoma	ACC	#4CA74B	Adrenocortical carcinoma- Usual Type
Bladder urothelial carcinoma	BLCA	#FFD700	Muscle invasive urothelial carcinoma (pT2 or above)
Breast invasive carcinoma	BRCA	#FFC0CB	Infiltrating Ductal Carcinoma
Cervical squamous cell carcinoma and endocervical adenocarcinoma	CESC	#4CA6A6	Cervical Squamous Cell Carcinoma
Cholangiocarcinoma	CHOL	#99CD99	Cholangiocarcinoma; distal;; Cholangiocarcinoma; hilar/perihilar;; Cholangiocarcinoma; intrahepatic;; (All)
Colon adenocarcinoma	COAD	#20099	Colon Adenocarcinoma
Esophageal carcinoma	ESCA	#B8B8C8	Esophagus Adenocarcinoma, NOS;; Esophagus Squamous Cell Carcinoma;; (All)
Glioblastoma multiforme	GBM	#999999	Untreated primary (de novo) GBM
Head and neck squamous cell carcinoma	HNSC	#80001F	Head & Neck Squamous Cell Carcinoma
Kidney chromophobe	KICH	#FFC966	Kidney Chromophobe
Kidney renal clear cell carcinoma	KIRC	#FFA500	Kidney Clear Cell Renal Carcinoma
Kidney renal papillary cell carcinoma	KIRP	#FFB733	Kidney Papillary Renal Cell Carcinoma
Brain Lower Grade Glioma	LGG	#808080	Astrocytoma;; Oligoastrocytoma;; Oligodendroglioma;; (All)
Liver hepatocellular carcinoma	LIHC	#388C53	Hepatocellular Carcinoma
Lung adenocarcinoma	LUAD	#E5E5E5	Lung Adenocarcinoma
Lung squamous cell carcinoma	LUSC	#F2F2F2	Lung Squamous Cell Carcinoma
Mesothelioma	MESO	#3132AD	Biphasic mesothelioma;; Diffuse malignant mesothelioma - NOS;; Epithelioid mesothelioma;; Sarcomatoid mesothelioma;; (All)
Ovarian serous cystadenocarcinoma	OV	#009091	Serous Cystadenocarcinoma
Pancreatic adenocarcinoma	PAAD	#800080	Pancreas-Adenocarcinoma Ductal Type
Pheochromocytoma and Paraganglioma	PCPG	#666666	Pheochromocytoma
Prostate adenocarcinoma	PRAD	#6666C1	Prostate Adenocarcinoma Acinar Type
Rectum adenocarcinoma	READ	#10066	Rectal Adenocarcinoma
Sarcoma	SARC	#FFFF00	Dedifferentiated liposarcoma;; Demsoid Tumor;; Giant cell 'MFH' / Undifferentiated pleomorphic sarcoma with giant cells;; Leiomyosarcoma (LMS);; Malignant Peripheral Nerve Sheath Tumors (MPNST);; Myxofibrosarcoma;; Pleomorphic 'MFH' / Undifferentiated pleomorphic sarcoma;; Sarcoma; synovial; poorly differentiated;; Synovial Sarcoma - Biphasic;; Synovial Sarcoma - Monophasic;; Undifferentiated Ple…
Skin cutaneous melanoma	SKCM	#00000	#N/A;; (All)
Stomach adenocarcinoma	STAD	#CCCCFF	Stomach Adenocarcinoma, Signet Ring Type;; Stomach, Adenocarcinoma, Diffuse Type;; Stomach, Adenocarcinoma, Not Otherwise Specified (NOS);; Stomach, Intestinal Adenocarcinoma, Mucinous Type;; Stomach, Intestinal Adenocarcinoma, Not Otherwise Specified (NOS);; Stomach, Intestinal Adenocarcinoma, Papillary Type;; Stomach, Intestinal Adenocarcinoma, Tubular Type;; (All)
Testicular germ cell tumors	TGCT	#A64CA6	All
Thyroid carcinoma	THCA	#FFDFE5	Thyroid Papillary Carcinoma – Classical/usual
Thymoma	THYM	#0600FF	All
Uterine corpus endometrial carcinoma	UCEC	#FFCA69	Endometrioid endometrial adenocarcinoma
Uterine Carcinosarcoma	UCS	#FFE5B5	All
Uveal melanoma	UVM	#4C4C4C	All

## Sheet: Supplementary_Data_File_2
bcr_patient_barcode	type_CDR	c.Score	c.Score.group	c.Score.group.combined	associator.group
TCGA-V4-A9E9	UVM	-6.46063	lo	lo+med	NA
TCGA-V4-A9F7	UVM	-4.48575	lo	lo+med	NA
TCGA-V4-A9EA	UVM	-4.21995	lo	lo+med	NA
TCGA-V4-A9ET	UVM	-3.73667	lo	lo+med	NA
TCGA-WC-A885	UVM	-3.73537	lo	lo+med	NA
TCGA-V4-A9E5	UVM	-3.35285	lo	lo+med	NA
TCGA-VD-AA8R	UVM	-2.88278	lo	lo+med	NA
TCGA-V4-A9EY	UVM	-2.8757	lo	lo+med	NA
TCGA-V4-A9ES	UVM	-2.8306	lo	lo+med	NA
TCGA-VD-AA8P	UVM	-2.48617	lo	lo+med	NA
TCGA-VD-A8KB	UVM	-2.42733	lo	lo+med	NA
TCGA-WC-A87T	UVM	-2.4227	lo	lo+med	NA
TCGA-V4-A9F5	UVM	-2.40267	lo	lo+med	NA
TCGA-VD-A8KH	UVM	-2.35577	lo	lo+med	NA
TCGA-V4-A9EC	UVM	-2.32875	lo	lo+med	NA
TCGA-VD-A8KO	UVM	-2.2798	lo	lo+med	NA
TCGA-V4-A9EZ	UVM	-2.2206	lo	lo+med	NA
TCGA-VD-A8KJ	UVM	-2.21727	lo	lo+med	NA
TCGA-YZ-A984	UVM	-1.99653	lo	lo+med	NA
TCGA-V4-A9EF	UVM	-1.95595	lo	lo+med	NA
TCGA-WC-A880	UVM	-1.93512	lo	lo+med	NA
TCGA-V4-A9EW	UVM	-1.8629	lo	lo+med	NA
TCGA-V3-A9ZY	UVM	-1.8279	lo	lo+med	NA
TCGA-VD-AA8Q	UVM	-1.6683	lo	lo+med	NA
TCGA-WC-A87U	UVM	-1.59387	lo	lo+med	NA
TCGA-VD-A8KL	UVM	-1.46443	lo	lo+med	NA
TCGA-V4-A9EM	UVM	-1.21775	lo	lo+med	NA
TCGA-VD-A8KE	UVM	-1.19057	lo	lo+med	NA
TCGA-YZ-A985	UVM	-1.11543	lo	lo+med	NA
TCGA-V4-A9EO	UVM	-1.10892	lo	lo+med	NA
TCGA-V4-A9EJ	UVM	-1.01525	lo	lo+med	NA
TCGA-WC-A87W	UVM	-0.95415	lo	lo+med	NA
TCGA-YZ-A982	UVM	-0.938775	lo	lo+med	NA
TCGA-VD-AA8M	UVM	-0.872675	lo	lo+med	NA
TCGA-V4-A9EQ	UVM	-0.70655	lo	lo+med	NA
TCGA-YZ-A983	UVM	-0.705625	lo	lo+med	NA
TCGA-VD-AA8T	UVM	-0.6899	lo	lo+med	NA
TCGA-V4-A9F4	UVM	-0.57245	lo	lo+med	NA
TCGA-WC-A882	UVM	-0.3909	lo	lo+med	NA
TCGA-V4-A9F8	UVM	-0.27145	lo	lo+med	NA
TCGA-VD-A8K9	UVM	-0.14145	lo	lo+med	NA
TCGA-WC-A88A	UVM	-0.1395	lo	lo+med	NA
TCGA-WC-A883	UVM	0.14665	lo	lo+med	NA
TCGA-VD-A8KK	UVM	0.15815	lo	lo+med	NA
TCGA-WC-A881	UVM	0.164425	lo	lo+med	NA
TCGA-V4-A9F2	UVM	0.1963	lo	lo+med	NA
TCGA-WC-AA9E	UVM	0.299375	lo	lo+med	NA
TCGA-V4-A9ED	UVM	0.52555	lo	lo+med	NA
TCGA-VD-A8KG	UVM	0.612675	lo	lo+med	NA
TCGA-V4-A9F0	UVM	0.614225	lo	lo+med	NA
TCGA-YZ-A980	UVM	0.709525	lo	lo+med	NA
TCGA-VD-A8KF	UVM	0.87745	lo	lo+med	NA
TCGA-V4-A9F1	UVM	1.00812	lo	lo+med	NA
TCGA-RZ-AB0B	UVM	1.05288	lo	lo+med	NA
TCGA-V4-A9EX	UVM	1.05995	lo	lo+med	NA
TCGA-VD-AA8O	UVM	1.13542	lo	lo+med	NA
TCGA-VD-A8KI	UVM	1.1637	lo	lo+med	NA
TCGA-WC-A884	UVM	1.5755	lo	lo+med	NA
TCGA-V4-A9EI	UVM	1.65057	lo	lo+med	NA
TCGA-V4-A9EU	UVM	1.72382	lo	lo+med	NA
TCGA-V4-A9EH	UVM	1.8553	lo	lo+med	NA
TCGA-V4-A9EK	UVM	2.12237	med	lo+med	NA
TCGA-VD-AA8N	UVM	2.24322	med	lo+med	NA
TCGA-V4-A9E8	UVM	2.27477	med	lo+med	NA
TCGA-WC-A87Y	UVM	2.62858	med	lo+med	NA
TCGA-V4-A9EE	UVM	2.8465	med	lo+med	NA
TCGA-VD-A8KN	UVM	3.49187	med	lo+med	NA
TCGA-VD-A8K8	UVM	3.98062	med	lo+med	NA
TCGA-V3-A9ZX	UVM	4.05085	med	lo+med	NA
TCGA-V4-A9EL	UVM	4.27358	med	lo+med	NA
TCGA-WC-A888	UVM	4.81465	med	lo+med	NA
TCGA-VD-A8KM	UVM	5.1926	hi	hi	NA
TCGA-VD-A8KD	UVM	5.3542	hi	hi	NA
TCGA-V4-A9F3	UVM	5.37315	hi	hi	NA
TCGA-V4-A9EV	UVM	5.83488	hi	hi	NA
TCGA-OR-A5K9	ACC	-3.57375	lo	lo+med	NA
TCGA-OR-A5LE	ACC	-2.89855	lo	lo+med	NA
TCGA-OR-A5LO	ACC	-2.12792	lo	lo+med	NA
TCGA-OR-A5LB	ACC	-2.10445	lo	lo+med	NA
TCGA-OR-A5J5	ACC	-1.99638	lo	lo+med	NA
TCGA-OR-A5J3	ACC	-1.93615	lo	lo+med	NA
TCGA-OR-A5LL	ACC	-1.76543	lo	lo+med	NA
TCGA-OR-A5L3	ACC	-1.6614	lo	lo+med	NA
TCGA-OR-A5LD	ACC	-1.57215	lo	lo+med	NA
TCGA-OR-A5KU	ACC	-1.44065	lo	lo+med	NA
TCGA-OR-A5KO	ACC	-1.41742	lo	lo+med	NA
TCGA-PK-A5HB	ACC	-1.40912	lo	lo+med	NA
TCGA-OR-A5KX	ACC	-1.31208	lo	lo+med	NA
TCGA-OR-A5J7	ACC	-1.22243	lo	lo+med	NA
TCGA-OR-A5KV	ACC	-1.16168	lo	lo+med	NA
TCGA-OR-A5JM	ACC	-1.1377	lo	lo+med	NA
TCGA-OR-A5K0	ACC	-1.08415	lo	lo+med	NA
TCGA-OR-A5K5	ACC	-1.0524	lo	lo+med	NA
TCGA-OR-A5LS	ACC	-0.9727	lo	lo+med	NA
TCGA-OR-A5JW	ACC	-0.88235	lo	lo+med	NA
TCGA-OR-A5L9	ACC	-0.83365	lo	lo+med	NA
TCGA-OR-A5LM	ACC	-0.806625	lo	lo+med	NA
TCGA-OR-A5L8	ACC	-0.788525	lo	lo+med	NA
TCGA-PK-A5H8	ACC	-0.650575	lo	lo+med	NA
TCGA-OR-A5J9	ACC	-0.550525	lo	lo+med	NA
TCGA-OR-A5K8	ACC	-0.524425	lo	lo+med	NA
TCGA-OR-A5JF	ACC	-0.512325	lo	lo+med	NA
TCGA-OU-A5PI	ACC	-0.40255	lo	lo+med	NA
TCGA-OR-A5JA	ACC	-0.335125	lo	lo+med	NA
TCGA-OR-A5K4	ACC	-0.334225	lo	lo+med	NA
TCGA-OR-A5JE	ACC	-0.22765	lo	lo+med	NA
TCGA-OR-A5L4	ACC	-0.223825	lo	lo+med	NA
TCGA-P6-A5OF	ACC	-0.068625	lo	lo+med	NA
TCGA-OR-A5LT	ACC	0.028925	lo	lo+med	NA
TCGA-OR-A5LG	ACC	0.054225	lo	lo+med	NA
TCGA-OR-A5L6	ACC	0.22295	lo	lo+med	NA
TCGA-OR-A5KW	ACC	0.23615	lo	lo+med	NA
TCGA-OR-A5J1	ACC	0.287525	lo	lo+med	NA
TCGA-OR-A5JX	ACC	0.3313	lo	lo+med	NA
TCGA-OR-A5JI	ACC	0.37955	lo	lo+med	NA
TCGA-OR-A5JP	ACC	0.467325	lo	lo+med	NA
TCGA-OR-A5JS	ACC	0.470375	lo	lo+med	NA
TCGA-OR-A5JZ	ACC	0.562225	lo	lo+med	NA
TCGA-OR-A5JL	ACC	0.6335	lo	lo+med	NA
TCGA-OR-A5K6	ACC	0.6553	lo	lo+med	NA
TCGA-OR-A5LA	ACC	0.67255	lo	lo+med	NA
TCGA-OR-A5JG	ACC	0.70375	lo	lo+med	NA
TCGA-OR-A5JC	ACC	0.704475	lo	lo+med	NA
TCGA-OR-A5LC	ACC	0.72795	lo	lo+med	NA
TCGA-OR-A5JY	ACC	0.737525	lo	lo+med	NA
TCGA-OR-A5JT	ACC	0.784725	lo	lo+med	NA
TCGA-OR-A5KY	ACC	0.792	lo	lo+med	NA
TCGA-OR-A5J6	ACC	0.8823	lo	lo+med	NA
TCGA-OR-A5K1	ACC	1.0001	lo	lo+med	NA
TCGA-OR-A5J2	ACC	1.0734	lo	lo+med	NA
TCGA-OR-A5JR	ACC	1.48745	lo	lo+med	NA
TCGA-PK-A5HA	ACC	1.69647	lo	lo+med	NA
TCGA-OR-A5LN	ACC	1.70795	lo	lo+med	NA
TCGA-OR-A5JJ	ACC	1.757	lo	lo+med	NA
TCGA-OR-A5KT	ACC	1.91092	lo	lo+med	NA
TCGA-OR-A5LH	ACC	1.9547	med	lo+med	NA
TCGA-OR-A5KZ	ACC	1.96453	med	lo+med	NA
TCGA-PK-A5H9	ACC	1.9741	med	lo+med	NA
TCGA-OR-A5LP	ACC	2.02707	med	lo+med	NA
TCGA-OR-A5L5	ACC	2.1728	med	lo+med	NA
TCGA-OR-A5LJ	ACC	2.50862	med	lo+med	NA
TCGA-PA-A5YG	ACC	2.51145	med	lo+med	NA
TCGA-OR-A5JV	ACC	3.14487	med	lo+med	NA
TCGA-OR-A5JK	ACC	3.3022	med	lo+med	NA
TCGA-OR-A5JO	ACC	4.19805	med	lo+med	NA
TCGA-OR-A5JB	ACC	5.63865	hi	hi	NA
TCGA-OR-A5J8	ACC	5.85802	hi	hi	NA
TCGA-DU-6410	LGG	-5.1836	lo	lo+med	TMB-unassociated
TCGA-CS-6669	LGG	-4.27198	lo	lo+med	TMB-unassociated
TCGA-QH-A6X4	LGG	-3.88768	lo	lo+med	TMB-unassociated
TCGA-TM-A84H	LGG	-3.32317	lo	lo+med	TMB-unassociated
TCGA-HT-7603	LGG	-3.24383	lo	lo+med	TMB-unassociated
TCGA-E1-A7YH	LGG	-3.1775	lo	lo+med	TMB-unassociated
TCGA-S9-A7QX	LGG	-3.0004	lo	lo+med	TMB-unassociated
TCGA-S9-A7R8	LGG	-2.71442	lo	lo+med	TMB-unassociated
TCGA-DB-A64W	LGG	-2.69185	lo	lo+med	TMB-unassociated
TCGA-HT-A61A	LGG	-2.64268	lo	lo+med	TMB-unassociated
TCGA-E1-A7YU	LGG	-2.60615	lo	lo+med	TMB-unassociated
TCGA-P5-A735	LGG	-2.5685	lo	lo+med	TMB-unassociated
TCGA-DU-A6S7	LGG	-2.5659	lo	lo+med	TMB-unassociated
TCGA-S9-A6TY	LGG	-2.54995	lo	lo+med	TMB-unassociated
TCGA-E1-5307	LGG	-2.49467	lo	lo+med	TMB-unassociated
TCGA-S9-A6WH	LGG	-2.4882	lo	lo+med	TMB-unassociated
TCGA-DU-A5TS	LGG	-2.2985	lo	lo+med	TMB-unassociated
TCGA-TM-A7CF	LGG	-2.2738	lo	lo+med	TMB-unassociated
TCGA-P5-A77X	LGG	-2.26677	lo	lo+med	TMB-unassociated
TCGA-DB-A4XG	LGG	-2.25445	lo	lo+med	TMB-unassociated
TCGA-FG-A711	LGG	-2.24765	lo	lo+med	TMB-unassociated
TCGA-RY-A83Z	LGG	-2.1581	lo	lo+med	TMB-unassociated
TCGA-RY-A840	LGG	-2.13125	lo	lo+med	TMB-unassociated
TCGA-HT-7855	LGG	-2.07048	lo	lo+med	TMB-unassociated
TCGA-HT-8558	LGG	-2.06015	lo	lo+med	TMB-unassociated
TCGA-CS-5393	LGG	-2.0261	lo	lo+med	TMB-unassociated
TCGA-TM-A7C4	LGG	-1.9814	lo	lo+med	TMB-unassociated
TCGA-DU-A7TB	LGG	-1.9604	lo	lo+med	TMB-unassociated
TCGA-E1-A7YM	LGG	-1.95895	lo	lo+med	TMB-unassociated
TCGA-VM-A8C8	LGG	-1.95875	lo	lo+med	TMB-unassociated
TCGA-DB-A4XE	LGG	-1.93748	lo	lo+med	TMB-unassociated
TCGA-S9-A6TX	LGG	-1.83478	lo	lo+med	TMB-unassociated
TCGA-DB-A75O	LGG	-1.83215	lo	lo+med	TMB-unassociated
TCGA-S9-A7IQ	LGG	-1.804	lo	lo+med	TMB-unassociated
TCGA-P5-A733	LGG	-1.75753	lo	lo+med	TMB-unassociated
TCGA-RY-A83X	LGG	-1.7392	lo	lo+med	TMB-unassociated
TCGA-TQ-A7RV	LGG	-1.69827	lo	lo+med	TMB-unassociated
TCGA-DH-A7UT	LGG	-1.68338	lo	lo+med	TMB-unassociated
TCGA-R8-A6MK	LGG	-1.682	lo	lo+med	TMB-unassociated
TCGA-FG-7636	LGG	-1.67745	lo	lo+med	TMB-unassociated
TCGA-DU-A7TC	LGG	-1.66525	lo	lo+med	TMB-unassociated
TCGA-DB-A64Q	LGG	-1.64037	lo	lo+med	TMB-unassociated
TCGA-HW-7495	LGG	-1.62813	lo	lo+med	TMB-unassociated
TCGA-DU-A6S6	LGG	-1.606	lo	lo+med	TMB-unassociated
TCGA-FG-A4MT	LGG	-1.59363	lo	lo+med	TMB-unassociated
TCGA-HW-7491	LGG	-1.59013	lo	lo+med	TMB-unassociated
TCGA-HW-A5KL	LGG	-1.58577	lo	lo+med	TMB-unassociated
TCGA-DU-A76O	LGG	-1.57472	lo	lo+med	TMB-unassociated
TCGA-E1-A7Z2	LGG	-1.55545	lo	lo+med	TMB-unassociated
TCGA-RY-A843	LGG	-1.45473	lo	lo+med	TMB-unassociated
TCGA-QH-A65Z	LGG	-1.42005	lo	lo+med	TMB-unassociated
TCGA-DU-A5TW	LGG	-1.41275	lo	lo+med	TMB-unassociated
TCGA-TM-A84R	LGG	-1.39615	lo	lo+med	TMB-unassociated
TCGA-DU-A6S3	LGG	-1.38738	lo	lo+med	TMB-unassociated
TCGA-VW-A7QS	LGG	-1.3793	lo	lo+med	TMB-unassociated
TCGA-DB-A4X9	LGG	-1.35042	lo	lo+med	TMB-unassociated
TCGA-DB-A75L	LGG	-1.3357	lo	lo+med	TMB-unassociated
TCGA-CS-6668	LGG	-1.3356	lo	lo+med	TMB-unassociated
TCGA-HT-7880	LGG	-1.3316	lo	lo+med	TMB-unassociated
TCGA-P5-A5ET	LGG	-1.31862	lo	lo+med	TMB-unassociated
TCGA-TM-A84T	LGG	-1.31405	lo	lo+med	TMB-unassociated
TCGA-TQ-A7RS	LGG	-1.30268	lo	lo+med	TMB-unassociated
TCGA-IK-7675	LGG	-1.29845	lo	lo+med	TMB-unassociated
TCGA-HT-7475	LGG	-1.2728	lo	lo+med	TMB-unassociated
TCGA-WY-A859	LGG	-1.2724	lo	lo+med	TMB-unassociated
TCGA-P5-A72W	LGG	-1.27133	lo	lo+med	TMB-unassociated
TCGA-W9-A837	LGG	-1.24822	lo	lo+med	TMB-unassociated
TCGA-DB-A64R	LGG	-1.2415	lo	lo+med	TMB-unassociated
TCGA-CS-5394	LGG	-1.23352	lo	lo+med	TMB-unassociated
TCGA-DH-A7UV	LGG	-1.22808	lo	lo+med	TMB-unassociated
TCGA-HT-7877	LGG	-1.22315	lo	lo+med	TMB-unassociated
TCGA-HT-7620	LGG	-1.21825	lo	lo+med	TMB-unassociated
TCGA-QH-A6X9	LGG	-1.21225	lo	lo+med	TMB-unassociated
TCGA-RY-A845	LGG	-1.19758	lo	lo+med	TMB-unassociated
TCGA-P5-A5F0	LGG	-1.194	lo	lo+med	TMB-unassociated
TCGA-HT-7606	LGG	-1.17985	lo	lo+med	TMB-unassociated
TCGA-FG-A70Y	LGG	-1.1706	lo	lo+med	TMB-unassociated
TCGA-TM-A84M	LGG	-1.1568	lo	lo+med	TMB-unassociated
TCGA-S9-A6WL	LGG	-1.13213	lo	lo+med	TMB-unassociated
TCGA-TM-A7CA	LGG	-1.1265	lo	lo+med	TMB-unassociated
TCGA-E1-5311	LGG	-1.10278	lo	lo+med	TMB-unassociated
TCGA-P5-A72Z	LGG	-1.10082	lo	lo+med	TMB-unassociated
TCGA-P5-A77W	LGG	-1.09015	lo	lo+med	TMB-unassociated
TCGA-HT-7694	LGG	-1.0766	lo	lo+med	TMB-unassociated
TCGA-CS-6667	LGG	-1.06245	lo	lo+med	TMB-unassociated
TCGA-DU-7294	LGG	-1.06107	lo	lo+med	TMB-unassociated
TCGA-DU-5874	LGG	-1.05852	lo	lo+med	TMB-unassociated
TCGA-TM-A84J	LGG	-1.0536	lo	lo+med	TMB-unassociated
TCGA-S9-A6UB	LGG	-1.0394	lo	lo+med	TMB-unassociated
TCGA-FG-A60K	LGG	-1.03478	lo	lo+med	TMB-unassociated
TCGA-TQ-A7RI	LGG	-1.0335	lo	lo+med	TMB-unassociated
TCGA-FG-A713	LGG	-1.0313	lo	lo+med	TMB-unassociated
TCGA-TM-A84G	LGG	-1.00385	lo	lo+med	TMB-unassociated
TCGA-DU-6393	LGG	-0.998625	lo	lo+med	TMB-unassociated
TCGA-HT-7480	LGG	-0.983825	lo	lo+med	TMB-unassociated
TCGA-HT-A74J	LGG	-0.976025	lo	lo+med	TMB-unassociated
TCGA-DU-7299	LGG	-0.974275	lo	lo+med	TMB-unassociated
TCGA-TQ-A7RJ	LGG	-0.956575	lo	lo+med	TMB-unassociated
TCGA-CS-5395	LGG	-0.945175	lo	lo+med	TMB-unassociated
TCGA-QH-A6CZ	LGG	-0.93485	lo	lo+med	TMB-unassociated
TCGA-HT-7875	LGG	-0.92865	lo	lo+med	TMB-unassociated
TCGA-DU-6407	LGG	-0.926825	lo	lo+med	TMB-unassociated
TCGA-QH-A65S	LGG	-0.91515	lo	lo+med	TMB-unassociated
TCGA-E1-A7YS	LGG	-0.91445	lo	lo+med	TMB-unassociated
TCGA-HT-7610	LGG	-0.913875	lo	lo+med	TMB-unassociated
TCGA-QH-A6X8	LGG	-0.89965	lo	lo+med	TMB-unassociated
TCGA-FG-7637	LGG	-0.89355	lo	lo+med	TMB-unassociated
TCGA-HT-A616	LGG	-0.861425	lo	lo+med	TMB-unassociated
TCGA-E1-A7YO	LGG	-0.85095	lo	lo+med	TMB-unassociated
TCGA-WY-A85D	LGG	-0.8326	lo	lo+med	TMB-unassociated
TCGA-CS-4944	LGG	-0.8107	lo	lo+med	TMB-unassociated
TCGA-EZ-7264	LGG	-0.756275	lo	lo+med	TMB-unassociated
TCGA-FG-A6IZ	LGG	-0.75045	lo	lo+med	TMB-unassociated
TCGA-S9-A6WE	LGG	-0.72665	lo	lo+med	TMB-unassociated
TCGA-DB-A64X	LGG	-0.718975	lo	lo+med	TMB-unassociated
TCGA-TQ-A7RR	LGG	-0.71835	lo	lo+med	TMB-unassociated
TCGA-HT-8012	LGG	-0.7174	lo	lo+med	TMB-unassociated
TCGA-HT-7856	LGG	-0.698175	lo	lo+med	TMB-unassociated
TCGA-DH-A66F	LGG	-0.685775	lo	lo+med	TMB-unassociated
TCGA-E1-A7Z6	LGG	-0.674925	lo	lo+med	TMB-unassociated
TCGA-HW-8319	LGG	-0.674575	lo	lo+med	TMB-unassociated
TCGA-S9-A7QW	LGG	-0.6745	lo	lo+med	TMB-unassociated
TCGA-TQ-A7RM	LGG	-0.67325	lo	lo+med	TMB-unassociated
TCGA-DB-A4XF	LGG	-0.66635	lo	lo+med	TMB-unassociated
TCGA-S9-A7QY	LGG	-0.66505	lo	lo+med	TMB-unassociated
TCGA-QH-A870	LGG	-0.6623	lo	lo+med	TMB-unassociated
TCGA-F6-A8O4	LGG	-0.662125	lo	lo+med	TMB-unassociated
TCGA-E1-A7YW	LGG	-0.626875	lo	lo+med	TMB-unassociated
TCGA-HT-7676	LGG	-0.612175	lo	lo+med	TMB-unassociated
TCGA-WH-A86K	LGG	-0.60685	lo	lo+med	TMB-unassociated
TCGA-HT-7470	LGG	-0.5934	lo	lo+med	TMB-unassociated
TCGA-P5-A5F2	LGG	-0.591575	lo	lo+med	TMB-unassociated
TCGA-DB-A64O	LGG	-0.57915	lo	lo+med	TMB-unassociated
TCGA-DU-A6S8	LGG	-0.548875	lo	lo+med	TMB-unassociated
TCGA-FG-A4MX	LGG	-0.544525	lo	lo+med	TMB-unassociated
TCGA-HW-7489	LGG	-0.54045	lo	lo+med	TMB-unassociated
TCGA-VM-A8CH	LGG	-0.538425	lo	lo+med	TMB-unassociated
TCGA-DB-A4XD	LGG	-0.53655	lo	lo+med	TMB-unassociated
TCGA-S9-A7J2	LGG	-0.5304	lo	lo+med	TMB-unassociated
TCGA-DU-A76R	LGG	-0.526175	lo	lo+med	TMB-unassociated
TCGA-TQ-A7RN	LGG	-0.516725	lo	lo+med	TMB-unassociated
TCGA-DH-A7US	LGG	-0.5117	lo	lo+med	TMB-unassociated
TCGA-HT-7874	LGG	-0.506675	lo	lo+med	TMB-unassociated
TCGA-HT-A74L	LGG	-0.4931	lo	lo+med	TMB-unassociated
TCGA-HT-7481	LGG	-0.489575	lo	lo+med	TMB-unassociated
TCGA-VM-A8CE	LGG	-0.47665	lo	lo+med	TMB-unassociated
TCGA-E1-A7Z3	LGG	-0.4754	lo	lo+med	TMB-unassociated
TCGA-HT-A5RB	LGG	-0.46345	lo	lo+med	TMB-unassociated
TCGA-DB-A75M	LGG	-0.45545	lo	lo+med	TMB-unassociated
TCGA-DU-7018	LGG	-0.446325	lo	lo+med	TMB-unassociated
TCGA-S9-A7J0	LGG	-0.437	lo	lo+med	TMB-unassociated
TCGA-DU-7008	LGG	-0.42995	lo	lo+med	TMB-unassociated
TCGA-QH-A6X5	LGG	-0.407575	lo	lo+med	TMB-unassociated
TCGA-TQ-A8XE	LGG	-0.4044	lo	lo+med	TMB-unassociated
TCGA-R8-A6MO	LGG	-0.382325	lo	lo+med	TMB-unassociated
TCGA-S9-A6TS	LGG	-0.380825	lo	lo+med	TMB-unassociated
TCGA-HT-A74K	LGG	-0.352125	lo	lo+med	TMB-unassociated
TCGA-E1-5318	LGG	-0.329225	lo	lo+med	TMB-unassociated
TCGA-FG-6689	LGG	-0.329	lo	lo+med	TMB-unassociated
TCGA-DB-A64U	LGG	-0.32465	lo	lo+med	TMB-unassociated
TCGA-QH-A6XA	LGG	-0.318225	lo	lo+med	TMB-unassociated
TCGA-HT-7692	LGG	-0.31805	lo	lo+med	TMB-unassociated
TCGA-S9-A7QZ	LGG	-0.312425	lo	lo+med	TMB-unassociated
TCGA-HT-A5R9	LGG	-0.311025	lo	lo+med	TMB-unassociated
TCGA-HT-A4DV	LGG	-0.3017	lo	lo+med	TMB-unassociated
TCGA-FG-8185	LGG	-0.280575	lo	lo+med	TMB-unassociated
TCGA-S9-A6TU	LGG	-0.257525	lo	lo+med	TMB-unassociated
TCGA-HW-A5KJ	LGG	-0.24975	lo	lo+med	TMB-unassociated
TCGA-HT-7485	LGG	-0.24815	lo	lo+med	TMB-unassociated
TCGA-F6-A8O3	LGG	-0.2393	lo	lo+med	TMB-unassociated
TCGA-E1-5305	LGG	-0.237825	lo	lo+med	TMB-unassociated
TCGA-DU-8164	LGG	-0.2372	lo	lo+med	TMB-unassociated
TCGA-QH-A65V	LGG	-0.22	lo	lo+med	TMB-unassociated
TCGA-P5-A781	LGG	-0.219675	lo	lo+med	TMB-unassociated
TCGA-HT-A614	LGG	-0.21545	lo	lo+med	TMB-unassociated
TCGA-HT-8010	LGG	-0.2153	lo	lo+med	TMB-unassociated
TCGA-HT-A5R7	LGG	-0.214775	lo	lo+med	TMB-unassociated
TCGA-HT-7881	LGG	-0.20695	lo	lo+med	TMB-unassociated
TCGA-P5-A730	LGG	-0.190775	lo	lo+med	TMB-unassociated
TCGA-E1-5303	LGG	-0.1854	lo	lo+med	TMB-unassociated
TCGA-DU-7302	LGG	-0.183825	lo	lo+med	TMB-unassociated
TCGA-HT-7467	LGG	-0.178625	lo	lo+med	TMB-unassociated
TCGA-HT-7684	LGG	-0.176025	lo	lo+med	TMB-unassociated
TCGA-S9-A7IZ	LGG	-0.1743	lo	lo+med	TMB-unassociated
TCGA-P5-A737	LGG	-0.155625	lo	lo+med	TMB-unassociated
TCGA-P5-A5F6	LGG	-0.15145	lo	lo+med	TMB-unassociated
TCGA-HT-7902	LGG	-0.137825	lo	lo+med	TMB-unassociated
TCGA-E1-5304	LGG	-0.108975	lo	lo+med	TMB-unassociated
TCGA-FG-8188	LGG	-0.10205	lo	lo+med	TMB-unassociated
TCGA-HW-7487	LGG	-0.09095	lo	lo+med	TMB-unassociated
TCGA-TQ-A7RF	LGG	-0.089475	lo	lo+med	TMB-unassociated
TCGA-S9-A6U1	LGG	-0.069225	lo	lo+med	TMB-unassociated
TCGA-TQ-A7RK	LGG	-0.050375	lo	lo+med	TMB-unassociated
TCGA-HT-7608	LGG	-0.041975	lo	lo+med	TMB-unassociated
TCGA-DU-7309	LGG	-0.033525	lo	lo+med	TMB-unassociated
TCGA-FG-A60L	LGG	-0.018125	lo	lo+med	TMB-unassociated
TCGA-WY-A85C	LGG	-0.00635	lo	lo+med	TMB-unassociated
TCGA-HT-7879	LGG	-0.003075	lo	lo+med	TMB-unassociated
TCGA-QH-A6CX	LGG	-0.003	lo	lo+med	TMB-unassociated
TCGA-DU-7009	LGG	-0.000475	lo	lo+med	TMB-unassociated
TCGA-DH-A7UU	LGG	0.01785	lo	lo+med	TMB-unassociated
TCGA-HT-7482	LGG	0.0191	lo	lo+med	TMB-unassociated
TCGA-CS-5390	LGG	0.020925	lo	lo+med	TMB-unassociated
TCGA-HT-8105	LGG	0.027725	lo	lo+med	TMB-unassociated
TCGA-P5-A5F4	LGG	0.0463	lo	lo+med	TMB-unassociated
TCGA-FG-6690	LGG	0.04825	lo	lo+med	TMB-unassociated
TCGA-TQ-A7RU	LGG	0.062675	lo	lo+med	TMB-unassociated
TCGA-QH-A86X	LGG	0.0757	lo	lo+med	TMB-unassociated
TCGA-S9-A6WD	LGG	0.123025	lo	lo+med	TMB-unassociated
TCGA-HT-7689	LGG	0.1375	lo	lo+med	TMB-unassociated
TCGA-HT-7695	LGG	0.14	lo	lo+med	TMB-unassociated
TCGA-HT-7602	LGG	0.14625	lo	lo+med	TMB-unassociated
TCGA-DU-5870	LGG	0.14745	lo	lo+med	TMB-unassociated
TCGA-FG-A87N	LGG	0.150925	lo	lo+med	TMB-unassociated
TCGA-VM-A8CF	LGG	0.163225	lo	lo+med	TMB-unassociated
TCGA-S9-A6WO	LGG	0.1725	lo	lo+med	TMB-unassociated
TCGA-VM-A8CA	LGG	0.186925	lo	lo+med	TMB-unassociated
TCGA-HT-8107	LGG	0.205925	lo	lo+med	TMB-unassociated
TCGA-E1-5302	LGG	0.231625	lo	lo+med	TMB-unassociated
TCGA-DB-A75P	LGG	0.233625	lo	lo+med	TMB-unassociated
TCGA-TM-A84O	LGG	0.2462	lo	lo+med	TMB-unassociated
TCGA-QH-A6CS	LGG	0.263375	lo	lo+med	TMB-unassociated
TCGA-QH-A65R	LGG	0.267425	lo	lo+med	TMB-unassociated
TCGA-DU-7306	LGG	0.2703	lo	lo+med	TMB-unassociated
TCGA-HT-7474	LGG	0.293225	lo	lo+med	TMB-unassociated
TCGA-HT-8113	LGG	0.295375	lo	lo+med	TMB-unassociated
TCGA-S9-A7IY	LGG	0.296125	lo	lo+med	TMB-unassociated
TCGA-QH-A6CW	LGG	0.298125	lo	lo+med	TMB-unassociated
TCGA-DB-5278	LGG	0.30805	lo	lo+med	TMB-unassociated
TCGA-QH-A6CY	LGG	0.3139	lo	lo+med	TMB-unassociated
TCGA-FG-8182	LGG	0.327375	lo	lo+med	TMB-unassociated
TCGA-DB-A4XH	LGG	0.327475	lo	lo+med	TMB-unassociated
TCGA-CS-6188	LGG	0.329725	lo	lo+med	TMB-unassociated
TCGA-DH-5144	LGG	0.3307	lo	lo+med	TMB-unassociated
TCGA-FG-A6J1	LGG	0.335225	lo	lo+med	TMB-unassociated
TCGA-E1-A7YV	LGG	0.362475	lo	lo+med	TMB-unassociated
TCGA-S9-A6TW	LGG	0.378	lo	lo+med	TMB-unassociated
TCGA-HT-7469	LGG	0.38155	lo	lo+med	TMB-unassociated
TCGA-HW-8322	LGG	0.43165	lo	lo+med	TMB-unassociated
TCGA-E1-A7YE	LGG	0.4445	lo	lo+med	TMB-unassociated
TCGA-HT-7609	LGG	0.4457	lo	lo+med	TMB-unassociated
TCGA-WY-A858	LGG	0.455125	lo	lo+med	TMB-unassociated
TCGA-HW-7486	LGG	0.4554	lo	lo+med	TMB-unassociated
TCGA-QH-A6X3	LGG	0.45635	lo	lo+med	TMB-unassociated
TCGA-DU-6394	LGG	0.4687	lo	lo+med	TMB-unassociated
TCGA-DU-7298	LGG	0.4747	lo	lo+med	TMB-unassociated
TCGA-TM-A84Q	LGG	0.4829	lo	lo+med	TMB-unassociated
TCGA-DB-5277	LGG	0.487375	lo	lo+med	TMB-unassociated
TCGA-TM-A84S	LGG	0.499025	lo	lo+med	TMB-unassociated
TCGA-DB-A4XA	LGG	0.500175	lo	lo+med	TMB-unassociated
TCGA-TQ-A7RQ	LGG	0.5243	lo	lo+med	TMB-unassociated
TCGA-DB-A4XC	LGG	0.525975	lo	lo+med	TMB-unassociated
TCGA-WY-A85A	LGG	0.5321	lo	lo+med	TMB-unassociated
TCGA-E1-A7YI	LGG	0.53865	lo	lo+med	TMB-unassociated
TCGA-S9-A6U8	LGG	0.54115	lo	lo+med	TMB-unassociated
TCGA-DU-6399	LGG	0.55055	lo	lo+med	TMB-unassociated
TCGA-DU-A6S2	LGG	0.557375	lo	lo+med	TMB-unassociated
TCGA-DU-8168	LGG	0.557375	lo	lo+med	TMB-unassociated
TCGA-VM-A8CB	LGG	0.558	lo	lo+med	TMB-unassociated
TCGA-FG-A4MY	LGG	0.559825	lo	lo+med	TMB-unassociated
TCGA-VV-A829	LGG	0.56025	lo	lo+med	TMB-unassociated
TCGA-FG-7643	LGG	0.564425	lo	lo+med	TMB-unassociated
TCGA-S9-A7R4	LGG	0.57585	lo	lo+med	TMB-unassociated
TCGA-DH-5143	LGG	0.5884	lo	lo+med	TMB-unassociated
TCGA-DU-7292	LGG	0.592275	lo	lo+med	TMB-unassociated
TCGA-E1-A7Z4	LGG	0.5929	lo	lo+med	TMB-unassociated
TCGA-HT-8108	LGG	0.6005	lo	lo+med	TMB-unassociated
TCGA-DU-5855	LGG	0.6061	lo	lo+med	TMB-unassociated
TCGA-S9-A6WM	LGG	0.606125	lo	lo+med	TMB-unassociated
TCGA-RY-A847	LGG	0.61645	lo	lo+med	TMB-unassociated
TCGA-DU-A7TG	LGG	0.627	lo	lo+med	TMB-unassociated
TCGA-E1-5319	LGG	0.64865	lo	lo+med	TMB-unassociated
TCGA-FG-6691	LGG	0.653875	lo	lo+med	TMB-unassociated
TCGA-CS-5396	LGG	0.655825	lo	lo+med	TMB-unassociated
TCGA-E1-5322	LGG	0.663225	lo	lo+med	TMB-unassociated
TCGA-HT-7688	LGG	0.6806	lo	lo+med	TMB-unassociated
TCGA-HT-8109	LGG	0.6864	lo	lo+med	TMB-unassociated
TCGA-DB-5281	LGG	0.6873	lo	lo+med	TMB-unassociated
TCGA-DU-5849	LGG	0.6993	lo	lo+med	TMB-unassociated
TCGA-HT-A5RC	LGG	0.700075	lo	lo+med	TMB-unassociated
TCGA-HT-7476	LGG	0.717625	lo	lo+med	TMB-unassociated
TCGA-HT-7686	LGG	0.7283	lo	lo+med	TMB-unassociated
TCGA-RY-A83Y	LGG	0.72975	lo	lo+med	TMB-unassociated
TCGA-P5-A5EW	LGG	0.74075	lo	lo+med	TMB-unassociated
TCGA-S9-A7J1	LGG	0.762475	lo	lo+med	TMB-unassociated
TCGA-DU-5871	LGG	0.7894	lo	lo+med	TMB-unassociated
TCGA-DU-8163	LGG	0.7977	lo	lo+med	TMB-unassociated
TCGA-DB-5280	LGG	0.799825	lo	lo+med	TMB-unassociated
TCGA-DU-7301	LGG	0.808575	lo	lo+med	TMB-unassociated
TCGA-S9-A6U2	LGG	0.813025	lo	lo+med	TMB-unassociated
TCGA-QH-A6CV	LGG	0.818825	lo	lo+med	TMB-unassociated
TCGA-VM-A8C9	LGG	0.8207	lo	lo+med	TMB-unassociated
TCGA-S9-A6WI	LGG	0.820875	lo	lo+med	TMB-unassociated
TCGA-HT-8111	LGG	0.8307	lo	lo+med	TMB-unassociated
TCGA-S9-A89V	LGG	0.835975	lo	lo+med	TMB-unassociated
TCGA-DU-A76K	LGG	0.8372	lo	lo+med	TMB-unassociated
TCGA-HT-A74O	LGG	0.844225	lo	lo+med	TMB-unassociated
TCGA-KT-A74X	LGG	0.857575	lo	lo+med	TMB-unassociated
TCGA-DB-A64S	LGG	0.86085	lo	lo+med	TMB-unassociated
TCGA-CS-4943	LGG	0.878225	lo	lo+med	TMB-unassociated
TCGA-DU-8162	LGG	0.88025	lo	lo+med	TMB-unassociated
TCGA-TM-A84I	LGG	0.88895	lo	lo+med	TMB-unassociated
TCGA-TQ-A7RO	LGG	0.89975	lo	lo+med	TMB-unassociated
TCGA-FG-5964	LGG	0.901275	lo	lo+med	TMB-unassociated
TCGA-HT-A74H	LGG	0.9252	lo	lo+med	TMB-unassociated
TCGA-S9-A7R3	LGG	0.942075	lo	lo+med	TMB-unassociated
TCGA-P5-A731	LGG	0.9481	lo	lo+med	TMB-unassociated
TCGA-S9-A7IS	LGG	0.955775	lo	lo+med	TMB-unassociated
TCGA-CS-4942	LGG	0.956075	lo	lo+med	TMB-unassociated
TCGA-HT-8011	LGG	0.957725	lo	lo+med	TMB-unassociated
TCGA-WY-A85E	LGG	0.97055	lo	lo+med	TMB-unassociated
TCGA-S9-A6WP	LGG	0.980575	lo	lo+med	TMB-unassociated
TCGA-P5-A5F1	LGG	0.98545	lo	lo+med	TMB-unassociated
TCGA-TM-A7C5	LGG	0.989825	lo	lo+med	TMB-unassociated
TCGA-DU-A5TU	LGG	1.0011	lo	lo+med	TMB-unassociated
TCGA-WY-A85B	LGG	1.02945	lo	lo+med	TMB-unassociated
TCGA-S9-A6WN	LGG	1.03262	lo	lo+med	TMB-unassociated
TCGA-HT-7693	LGG	1.04583	lo	lo+med	TMB-unassociated
TCGA-TM-A84L	LGG	1.0635	lo	lo+med	TMB-unassociated
TCGA-HT-7468	LGG	1.0639	lo	lo+med	TMB-unassociated
TCGA-DH-A7UR	LGG	1.06395	lo	lo+med	TMB-unassociated
TCGA-DU-6408	LGG	1.06838	lo	lo+med	TMB-unassociated
TCGA-DU-A7TJ	LGG	1.07668	lo	lo+med	TMB-unassociated
TCGA-CS-6186	LGG	1.09367	lo	lo+med	TMB-unassociated
TCGA-S9-A6U6	LGG	1.10918	lo	lo+med	TMB-unassociated
TCGA-FG-A4MW	LGG	1.11633	lo	lo+med	TMB-unassociated
TCGA-P5-A72X	LGG	1.12902	lo	lo+med	TMB-unassociated
TCGA-DU-A5TT	LGG	1.1324	lo	lo+med	TMB-unassociated
TCGA-TQ-A7RH	LGG	1.13542	lo	lo+med	TMB-unassociated
TCGA-TQ-A7RP	LGG	1.14712	lo	lo+med	TMB-unassociated
TCGA-DH-A66D	LGG	1.16365	lo	lo+med	TMB-unassociated
TCGA-DB-A64P	LGG	1.16415	lo	lo+med	TMB-unassociated
TCGA-HT-7607	LGG	1.17585	lo	lo+med	TMB-unassociated
TCGA-TM-A84C	LGG	1.17948	lo	lo+med	TMB-unassociated
TCGA-DB-5273	LGG	1.2255	lo	lo+med	TMB-unassociated
TCGA-HT-7611	LGG	1.23568	lo	lo+med	TMB-unassociated
TCGA-S9-A7R1	LGG	1.23822	lo	lo+med	TMB-unassociated
TCGA-HT-7680	LGG	1.24152	lo	lo+med	TMB-unassociated
TCGA-DU-8166	LGG	1.24455	lo	lo+med	TMB-unassociated
TCGA-QH-A6XC	LGG	1.247	lo	lo+med	TMB-unassociated
TCGA-DU-6542	LGG	1.2503	lo	lo+med	TMB-unassociated
TCGA-VV-A86M	LGG	1.25578	lo	lo+med	TMB-unassociated
TCGA-CS-5397	LGG	1.30398	lo	lo+med	TMB-unassociated
TCGA-DB-A75K	LGG	1.30842	lo	lo+med	TMB-unassociated
TCGA-TQ-A7RG	LGG	1.32377	lo	lo+med	TMB-unassociated
TCGA-FG-8181	LGG	1.3282	lo	lo+med	TMB-unassociated
TCGA-E1-A7YK	LGG	1.34953	lo	lo+med	TMB-unassociated
TCGA-P5-A736	LGG	1.37112	lo	lo+med	TMB-unassociated
TCGA-S9-A7J3	LGG	1.4178	lo	lo+med	TMB-unassociated
TCGA-CS-6290	LGG	1.42142	lo	lo+med	TMB-unassociated
TCGA-HT-7472	LGG	1.42453	lo	lo+med	TMB-unassociated
TCGA-DU-A7T6	LGG	1.42915	lo	lo+med	TMB-unassociated
TCGA-HT-7605	LGG	1.4344	lo	lo+med	TMB-unassociated
TCGA-TM-A7C3	LGG	1.43782	lo	lo+med	TMB-unassociated
TCGA-HW-8320	LGG	1.43925	lo	lo+med	TMB-unassociated
TCGA-DU-7010	LGG	1.45008	lo	lo+med	TMB-unassociated
TCGA-DU-6405	LGG	1.47883	lo	lo+med	TMB-unassociated
TCGA-QH-A65X	LGG	1.49352	lo	lo+med	TMB-unassociated
TCGA-P5-A780	LGG	1.49358	lo	lo+med	TMB-unassociated
TCGA-FG-6688	LGG	1.51097	lo	lo+med	TMB-unassociated
TCGA-DH-5140	LGG	1.51258	lo	lo+med	TMB-unassociated
TCGA-DU-5854	LGG	1.52855	lo	lo+med	TMB-unassociated
TCGA-HT-7677	LGG	1.55425	lo	lo+med	TMB-unassociated
TCGA-DB-5274	LGG	1.59092	lo	lo+med	TMB-unassociated
TCGA-P5-A5EV	LGG	1.6009	lo	lo+med	TMB-unassociated
TCGA-DU-6395	LGG	1.6154	lo	lo+med	TMB-unassociated
TCGA-DB-A4XB	LGG	1.62908	lo	lo+med	TMB-unassociated
TCGA-DU-7015	LGG	1.66765	lo	lo+med	TMB-unassociated
TCGA-HT-A61B	LGG	1.68485	lo	lo+med	TMB-unassociated
TCGA-S9-A6TZ	LGG	1.69748	lo	lo+med	TMB-unassociated
TCGA-CS-6666	LGG	1.72085	lo	lo+med	TMB-unassociated
TCGA-HT-A615	LGG	1.72255	lo	lo+med	TMB-unassociated
TCGA-HT-7691	LGG	1.72915	lo	lo+med	TMB-unassociated
TCGA-QH-A6CU	LGG	1.72925	lo	lo+med	TMB-unassociated
TCGA-P5-A5EZ	LGG	1.75257	lo	lo+med	TMB-unassociated
TCGA-DU-6400	LGG	1.76765	lo	lo+med	TMB-unassociated
TCGA-S9-A6U9	LGG	1.76893	lo	lo+med	TMB-unassociated
TCGA-DB-5279	LGG	1.77137	lo	lo+med	TMB-unassociated
TCGA-S9-A7R7	LGG	1.78192	lo	lo+med	TMB-unassociated
TCGA-HT-7479	LGG	1.80802	lo	lo+med	TMB-unassociated
TCGA-FG-A60J	LGG	1.82005	lo	lo+med	TMB-unassociated
TCGA-HT-7473	LGG	1.82472	lo	lo+med	TMB-unassociated
TCGA-TQ-A7RW	LGG	1.82603	lo	lo+med	TMB-unassociated
TCGA-S9-A7IX	LGG	1.83007	lo	lo+med	TMB-unassociated
TCGA-HT-A5R5	LGG	1.85652	lo	lo+med	TMB-unassociated
TCGA-DB-5275	LGG	1.87167	lo	lo+med	TMB-unassociated
TCGA-DU-7006	LGG	1.91453	lo	lo+med	TMB-unassociated
TCGA-P5-A72U	LGG	1.93623	lo	lo+med	TMB-unassociated
TCGA-HT-8564	LGG	1.94928	med	lo+med	TMB-unassociated
TCGA-DU-6401	LGG	1.9645	med	lo+med	TMB-unassociated
TCGA-E1-A7YY	LGG	1.96897	med	lo+med	TMB-unassociated
TCGA-HT-7687	LGG	1.98855	med	lo+med	TMB-unassociated
TCGA-DH-5142	LGG	2.0162	med	lo+med	TMB-unassociated
TCGA-DH-A66B	LGG	2.03008	med	lo+med	TMB-unassociated
TCGA-FG-7634	LGG	2.03713	med	lo+med	TMB-unassociated
TCGA-S9-A6U5	LGG	2.04937	med	lo+med	TMB-unassociated
TCGA-DU-A5TP	LGG	2.05647	med	lo+med	TMB-unassociated
TCGA-HT-7690	LGG	2.13815	med	lo+med	TMB-unassociated
TCGA-DU-6392	LGG	2.13923	med	lo+med	TMB-unassociated
TCGA-DB-A64L	LGG	2.18208	med	lo+med	TMB-unassociated
TCGA-DU-5872	LGG	2.19252	med	lo+med	TMB-unassociated
TCGA-HT-A618	LGG	2.19665	med	lo+med	TMB-unassociated
TCGA-S9-A7R2	LGG	2.2155	med	lo+med	TMB-unassociated
TCGA-HW-8321	LGG	2.25645	med	lo+med	TMB-unassociated
TCGA-DB-A64V	LGG	2.26863	med	lo+med	TMB-unassociated
TCGA-HW-A5KK	LGG	2.27385	med	lo+med	TMB-unassociated
TCGA-DU-6406	LGG	2.30803	med	lo+med	TMB-unassociated
TCGA-DU-5853	LGG	2.33082	med	lo+med	TMB-unassociated
TCGA-FG-8191	LGG	2.35493	med	lo+med	TMB-unassociated
TCGA-E1-A7YD	LGG	2.36972	med	lo+med	TMB-unassociated
TCGA-P5-A5EU	LGG	2.40817	med	lo+med	TMB-unassociated
TCGA-HT-8114	LGG	2.4143	med	lo+med	TMB-unassociated
TCGA-S9-A6TV	LGG	2.41997	med	lo+med	TMB-unassociated
TCGA-TM-A84B	LGG	2.424	med	lo+med	TMB-unassociated
TCGA-HT-A4DS	LGG	2.5051	med	lo+med	TMB-unassociated
TCGA-DU-A5TR	LGG	2.51162	med	lo+med	TMB-unassociated
TCGA-DU-6396	LGG	2.55068	med	lo+med	TMB-unassociated
TCGA-DU-5852	LGG	2.56062	med	lo+med	TMB-unassociated
TCGA-DU-A7TA	LGG	2.57028	med	lo+med	TMB-unassociated
TCGA-HT-7681	LGG	2.57945	med	lo+med	TMB-unassociated
TCGA-DU-A7T8	LGG	2.5863	med	lo+med	TMB-unassociated
TCGA-E1-A7YL	LGG	2.603	med	lo+med	TMB-unassociated
TCGA-DU-6402	LGG	2.61008	med	lo+med	TMB-unassociated
TCGA-HT-7471	LGG	2.6124	med	lo+med	TMB-unassociated
TCGA-DU-7007	LGG	2.67175	med	lo+med	TMB-unassociated
TCGA-HT-7854	LGG	2.68478	med	lo+med	TMB-unassociated
TCGA-DU-7013	LGG	2.69667	med	lo+med	TMB-unassociated
TCGA-DU-5847	LGG	2.70875	med	lo+med	TMB-unassociated
TCGA-DU-6403	LGG	2.72098	med	lo+med	TMB-unassociated
TCGA-HT-A617	LGG	2.77292	med	lo+med	TMB-unassociated
TCGA-DU-7019	LGG	2.7827	med	lo+med	TMB-unassociated
TCGA-HT-8104	LGG	2.7986	med	lo+med	TMB-unassociated
TCGA-DB-5276	LGG	2.872	med	lo+med	TMB-unassociated
TCGA-DU-6404	LGG	2.90402	med	lo+med	TMB-unassociated
TCGA-HW-A5KM	LGG	2.92645	med	lo+med	TMB-unassociated
TCGA-DU-7290	LGG	2.98125	med	lo+med	TMB-unassociated
TCGA-E1-A7YJ	LGG	2.98755	med	lo+med	TMB-unassociated
TCGA-FG-6692	LGG	3.0782	med	lo+med	TMB-unassociated
TCGA-FG-A70Z	LGG	3.10482	med	lo+med	TMB-unassociated
TCGA-S9-A89Z	LGG	3.11883	med	lo+med	TMB-unassociated
TCGA-FG-8186	LGG	3.14513	med	lo+med	TMB-unassociated
TCGA-P5-A5EX	LGG	3.14725	med	lo+med	TMB-unassociated
TCGA-DU-8158	LGG	3.17175	med	lo+med	TMB-unassociated
TCGA-VW-A8FI	LGG	3.2108	med	lo+med	TMB-unassociated
TCGA-DU-A5TY	LGG	3.21358	med	lo+med	TMB-unassociated
TCGA-HT-8110	LGG	3.22775	med	lo+med	TMB-unassociated
TCGA-DH-A669	LGG	3.25675	med	lo+med	TMB-unassociated
TCGA-S9-A6WG	LGG	3.29908	med	lo+med	TMB-unassociated
TCGA-DU-8167	LGG	3.32892	med	lo+med	TMB-unassociated
TCGA-HT-7601	LGG	3.3475	med	lo+med	TMB-unassociated
TCGA-FG-A710	LGG	3.38755	med	lo+med	TMB-unassociated
TCGA-FN-7833	LGG	3.46358	med	lo+med	TMB-unassociated
TCGA-E1-A7YN	LGG	3.48623	med	lo+med	TMB-unassociated
TCGA-FG-5963	LGG	3.50537	med	lo+med	TMB-unassociated
TCGA-KT-A7W1	LGG	3.55488	med	lo+med	TMB-unassociated
TCGA-DU-A76L	LGG	3.55762	med	lo+med	TMB-unassociated
TCGA-HT-7858	LGG	3.5578	med	lo+med	TMB-unassociated
TCGA-VM-A8CD	LGG	3.61258	med	lo+med	TMB-unassociated
TCGA-HT-7478	LGG	3.66787	med	lo+med	TMB-unassociated
TCGA-CS-4941	LGG	3.72927	med	lo+med	TMB-unassociated
TCGA-S9-A6U0	LGG	3.81272	med	lo+med	TMB-unassociated
TCGA-HT-7616	LGG	3.86738	med	lo+med	TMB-unassociated
TCGA-HT-A61C	LGG	3.88517	med	lo+med	TMB-unassociated
TCGA-S9-A6UA	LGG	3.92557	med	lo+med	TMB-unassociated
TCGA-HT-8018	LGG	3.95648	med	lo+med	TMB-unassociated
TCGA-HT-7860	LGG	4.00948	med	lo+med	TMB-unassociated
TCGA-E1-A7YQ	LGG	4.02503	med	lo+med	TMB-unassociated
TCGA-DU-A7TD	LGG	4.04157	med	lo+med	TMB-unassociated
TCGA-FG-A6J3	LGG	4.0944	med	lo+med	TMB-unassociated
TCGA-FG-A87Q	LGG	4.16913	med	lo+med	TMB-unassociated
TCGA-DU-8165	LGG	4.19768	med	lo+med	TMB-unassociated
TCGA-HT-A5RA	LGG	4.231	med	lo+med	TMB-unassociated
TCGA-HT-7882	LGG	4.74745	med	lo+med	TMB-unassociated
TCGA-DU-8161	LGG	4.75095	med	lo+med	TMB-unassociated
TCGA-DU-7012	LGG	4.8624	hi	hi	TMB-unassociated
TCGA-HT-8563	LGG	4.9812	hi	hi	TMB-unassociated
TCGA-HT-7857	LGG	5.32405	hi	hi	TMB-unassociated
TCGA-HT-8106	LGG	5.38847	hi	hi	TMB-unassociated
TCGA-TM-A84F	LGG	5.78603	hi	hi	TMB-unassociated
TCGA-RW-A681	PCPG	-5.00895	lo	lo+med	NA
TCGA-RW-A67Y	PCPG	-4.64712	lo	lo+med	NA
TCGA-W2-A7HF	PCPG	-2.2905	lo	lo+med	NA
TCGA-SR-A6MT	PCPG	-1.78517	lo	lo+med	NA
TCGA-TT-A6YJ	PCPG	-1.76225	lo	lo+med	NA
TCGA-QR-A6GY	PCPG	-1.73725	lo	lo+med	NA
TCGA-QR-A708	PCPG	-1.69955	lo	lo+med	NA
TCGA-WB-A80Q	PCPG	-1.45725	lo	lo+med	NA
TCGA-RW-A67V	PCPG	-1.07848	lo	lo+med	NA
TCGA-SQ-A6I6	PCPG	-0.9913	lo	lo+med	NA
TCGA-WB-A81A	PCPG	-0.966575	lo	lo+med	NA
TCGA-P7-A5NY	PCPG	-0.962325	lo	lo+med	NA
TCGA-WB-A81M	PCPG	-0.888225	lo	lo+med	NA
TCGA-QR-A70K	PCPG	-0.86405	lo	lo+med	NA
TCGA-QR-A70E	PCPG	-0.862925	lo	lo+med	NA
TCGA-RW-A688	PCPG	-0.737025	lo	lo+med	NA
TCGA-QR-A707	PCPG	-0.72725	lo	lo+med	NA
TCGA-QT-A5XN	PCPG	-0.627875	lo	lo+med	NA
TCGA-RW-A686	PCPG	-0.59845	lo	lo+med	NA
TCGA-P8-A6RY	PCPG	-0.58855	lo	lo+med	NA
TCGA-QR-A70R	PCPG	-0.56185	lo	lo+med	NA
TCGA-WB-A81I	PCPG	-0.525475	lo	lo+med	NA
TCGA-QR-A6ZZ	PCPG	-0.503025	lo	lo+med	NA
TCGA-WB-A80V	PCPG	-0.4398	lo	lo+med	NA
TCGA-QR-A70V	PCPG	-0.378575	lo	lo+med	NA
TCGA-RW-A68A	PCPG	-0.366375	lo	lo+med	NA
TCGA-WB-A81R	PCPG	-0.2907	lo	lo+med	NA
TCGA-QR-A70C	PCPG	-0.2453	lo	lo+med	NA
TCGA-QR-A70W	PCPG	-0.21845	lo	lo+med	NA
TCGA-TT-A6YP	PCPG	-0.11835	lo	lo+med	NA
TCGA-QR-A6GX	PCPG	-0.112725	lo	lo+med	NA
TCGA-SP-A6QH	PCPG	-0.112475	lo	lo+med	NA
TCGA-WB-A80M	PCPG	-0.0248	lo	lo+med	NA
TCGA-SR-A6MS	PCPG	-0.008075	lo	lo+med	NA
TCGA-WB-A817	PCPG	-0.005225	lo	lo+med	NA
TCGA-TT-A6YO	PCPG	0.038925	lo	lo+med	NA
TCGA-QR-A70H	PCPG	0.044275	lo	lo+med	NA
TCGA-QR-A70A	PCPG	0.135275	lo	lo+med	NA
TCGA-RW-A68B	PCPG	0.14905	lo	lo+med	NA
TCGA-W2-A7UY	PCPG	0.168725	lo	lo+med	NA
TCGA-QR-A7IN	PCPG	0.18175	lo	lo+med	NA
TCGA-QT-A5XJ	PCPG	0.204775	lo	lo+med	NA
TCGA-QR-A6GU	PCPG	0.22635	lo	lo+med	NA
TCGA-RW-A68G	PCPG	0.2582	lo	lo+med	NA
TCGA-PR-A5PG	PCPG	0.3475	lo	lo+med	NA
TCGA-PR-A5PH	PCPG	0.40215	lo	lo+med	NA
TCGA-RW-A68D	PCPG	0.427725	lo	lo+med	NA
TCGA-QR-A6GW	PCPG	0.441675	lo	lo+med	NA
TCGA-WB-A821	PCPG	0.474325	lo	lo+med	NA
TCGA-WB-A81J	PCPG	0.5516	lo	lo+med	NA
TCGA-TT-A6YN	PCPG	0.5935	lo	lo+med	NA
TCGA-QR-A70M	PCPG	0.65095	lo	lo+med	NA
TCGA-QR-A6GZ	PCPG	0.6625	lo	lo+med	NA
TCGA-QR-A70U	PCPG	0.68585	lo	lo+med	NA
TCGA-WB-A81V	PCPG	0.72735	lo	lo+med	NA
TCGA-S7-A7WO	PCPG	0.7342	lo	lo+med	NA
TCGA-SR-A6MU	PCPG	0.753225	lo	lo+med	NA
TCGA-S7-A7WU	PCPG	0.7779	lo	lo+med	NA
TCGA-SQ-A6I4	PCPG	0.814675	lo	lo+med	NA
TCGA-W2-A7HB	PCPG	0.828525	lo	lo+med	NA
TCGA-WB-A80Y	PCPG	0.832125	lo	lo+med	NA
TCGA-QR-A6H5	PCPG	0.849175	lo	lo+med	NA
TCGA-RW-A8AZ	PCPG	0.859325	lo	lo+med	NA
TCGA-WB-A80L	PCPG	0.8653	lo	lo+med	NA
TCGA-RW-A684	PCPG	0.87035	lo	lo+med	NA
TCGA-QR-A703	PCPG	0.878375	lo	lo+med	NA
TCGA-S7-A7X1	PCPG	0.92455	lo	lo+med	NA
TCGA-W2-A7H7	PCPG	1.00957	lo	lo+med	NA
TCGA-QR-A6GR	PCPG	1.0412	lo	lo+med	NA
TCGA-PR-A5PF	PCPG	1.04745	lo	lo+med	NA
TCGA-QR-A700	PCPG	1.08165	lo	lo+med	NA
TCGA-RT-A6Y9	PCPG	1.11132	lo	lo+med	NA
TCGA-WB-A81G	PCPG	1.18035	lo	lo+med	NA
TCGA-QR-A6H2	PCPG	1.24073	lo	lo+med	NA
TCGA-S7-A7WP	PCPG	1.25388	lo	lo+med	NA
TCGA-QR-A70N	PCPG	1.28585	lo	lo+med	NA
TCGA-RT-A6YA	PCPG	1.3032	lo	lo+med	NA
TCGA-SR-A6MP	PCPG	1.30333	lo	lo+med	NA
TCGA-QT-A5XL	PCPG	1.31475	lo	lo+med	NA
TCGA-WB-A81D	PCPG	1.41665	lo	lo+med	NA
TCGA-RW-A68C	PCPG	1.42465	lo	lo+med	NA
TCGA-WB-A816	PCPG	1.43588	lo	lo+med	NA
TCGA-SP-A6QJ	PCPG	1.46455	lo	lo+med	NA
TCGA-WB-A81Q	PCPG	1.47075	lo	lo+med	NA
TCGA-W2-A7HD	PCPG	1.48838	lo	lo+med	NA
TCGA-QR-A6H1	PCPG	1.4936	lo	lo+med	NA
TCGA-WB-A81W	PCPG	1.52192	lo	lo+med	NA
TCGA-P7-A5NX	PCPG	1.52283	lo	lo+med	NA
TCGA-S7-A7WT	PCPG	1.57383	lo	lo+med	NA
TCGA-WB-A81P	PCPG	1.6176	lo	lo+med	NA
TCGA-S7-A7WN	PCPG	1.64175	lo	lo+med	NA
TCGA-SP-A6QI	PCPG	1.65025	lo	lo+med	NA
TCGA-RW-A67W	PCPG	1.65237	lo	lo+med	NA
TCGA-QT-A5XO	PCPG	1.68365	lo	lo+med	NA
TCGA-SP-A6QD	PCPG	1.73693	lo	lo+med	NA
TCGA-SP-A6QK	PCPG	1.78153	lo	lo+med	NA
TCGA-WB-A822	PCPG	1.78757	lo	lo+med	NA
TCGA-SR-A6N0	PCPG	1.7907	lo	lo+med	NA
TCGA-QT-A69Q	PCPG	1.82625	lo	lo+med	NA
TCGA-WB-A81F	PCPG	1.83038	lo	lo+med	NA
TCGA-P8-A5KC	PCPG	1.85345	lo	lo+med	NA
TCGA-RW-A7D0	PCPG	1.94265	med	lo+med	NA
TCGA-QR-A70J	PCPG	2.0002	med	lo+med	NA
TCGA-WB-A818	PCPG	2.07713	med	lo+med	NA
TCGA-RW-A689	PCPG	2.08573	med	lo+med	NA
TCGA-S7-A7X2	PCPG	2.14027	med	lo+med	NA
TCGA-WB-A81K	PCPG	2.15785	med	lo+med	NA
TCGA-WB-A815	PCPG	2.17227	med	lo+med	NA
TCGA-RW-A685	PCPG	2.2391	med	lo+med	NA
TCGA-S7-A7WR	PCPG	2.26973	med	lo+med	NA
TCGA-WB-A81H	PCPG	2.4364	med	lo+med	NA
TCGA-XG-A823	PCPG	2.46865	med	lo+med	NA
TCGA-P8-A5KD	PCPG	2.49935	med	lo+med	NA
TCGA-RW-A68F	PCPG	2.50283	med	lo+med	NA
TCGA-WB-A81N	PCPG	2.54992	med	lo+med	NA
TCGA-QT-A5XP	PCPG	2.55678	med	lo+med	NA
TCGA-QT-A5XM	PCPG	2.56255	med	lo+med	NA
TCGA-S7-A7WW	PCPG	2.5909	med	lo+med	NA
TCGA-WB-A80N	PCPG	2.60518	med	lo+med	NA
TCGA-WB-A81S	PCPG	2.61327	med	lo+med	NA
TCGA-SP-A6QC	PCPG	2.6162	med	lo+med	NA
TCGA-S7-A7WM	PCPG	2.69605	med	lo+med	NA
TCGA-S7-A7WX	PCPG	2.7625	med	lo+med	NA
TCGA-RW-A67X	PCPG	2.76478	med	lo+med	NA
TCGA-QR-A70X	PCPG	2.78972	med	lo+med	NA
TCGA-WB-A81T	PCPG	2.85755	med	lo+med	NA
TCGA-W2-A7HC	PCPG	3.00855	med	lo+med	NA
TCGA-S7-A7WV	PCPG	3.0526	med	lo+med	NA
TCGA-QT-A5XK	PCPG	3.22103	med	lo+med	NA
TCGA-QR-A6GT	PCPG	3.24342	med	lo+med	NA
TCGA-QR-A6GS	PCPG	3.27243	med	lo+med	NA
TCGA-W2-A7HE	PCPG	3.2939	med	lo+med	NA
TCGA-RT-A6YC	PCPG	3.32267	med	lo+med	NA
TCGA-QR-A6H4	PCPG	3.32435	med	lo+med	NA
TCGA-S7-A7WQ	PCPG	3.36603	med	lo+med	NA
TCGA-WB-A80K	PCPG	3.39432	med	lo+med	NA
TCGA-WB-A80O	PCPG	3.4783	med	lo+med	NA
TCGA-QR-A6GO	PCPG	3.67828	med	lo+med	NA
TCGA-S7-A7WL	PCPG	3.7961	med	lo+med	NA
TCGA-SR-A6MY	PCPG	3.8666	med	lo+med	NA
TCGA-SP-A6QF	PCPG	3.99705	med	lo+med	NA
TCGA-SR-A6MZ	PCPG	4.25347	med	lo+med	NA
TCGA-WB-A819	PCPG	4.33742	med	lo+med	NA
TCGA-KL-8346	KICH	-1.7512	lo	lo+med	NA
TCGA-KL-8326	KICH	-1.07468	lo	lo+med	NA
TCGA-KM-8443	KICH	-1.01785	lo	lo+med	NA
TCGA-KL-8330	KICH	-0.6109	lo	lo+med	NA
TCGA-KL-8341	KICH	-0.52285	lo	lo+med	NA
TCGA-KN-8421	KICH	-0.483	lo	lo+med	NA
TCGA-KM-8476	KICH	-0.20095	lo	lo+med	NA
TCGA-KM-8440	KICH	-0.1719	lo	lo+med	NA
TCGA-KL-8331	KICH	0.029225	lo	lo+med	NA
TCGA-KL-8337	KICH	0.120025	lo	lo+med	NA
TCGA-KO-8416	KICH	0.2794	lo	lo+med	NA
TCGA-KL-8345	KICH	0.2876	lo	lo+med	NA
TCGA-KO-8409	KICH	0.393325	lo	lo+med	NA
TCGA-KN-8437	KICH	0.4237	lo	lo+med	NA
TCGA-KL-8335	KICH	0.437375	lo	lo+med	NA
TCGA-KO-8406	KICH	0.46105	lo	lo+med	NA
TCGA-KL-8340	KICH	0.519475	lo	lo+med	NA
TCGA-KN-8431	KICH	0.5202	lo	lo+med	NA
TCGA-KL-8327	KICH	0.627225	lo	lo+med	NA
TCGA-KO-8408	KICH	0.71795	lo	lo+med	NA
TCGA-KN-8435	KICH	0.737575	lo	lo+med	NA
TCGA-KM-8438	KICH	0.746525	lo	lo+med	NA
TCGA-KN-8433	KICH	0.875025	lo	lo+med	NA
TCGA-KL-8344	KICH	0.9164	lo	lo+med	NA
TCGA-KN-8418	KICH	0.963425	lo	lo+med	NA
TCGA-KL-8343	KICH	1.01737	lo	lo+med	NA
TCGA-KN-8422	KICH	1.0337	lo	lo+med	NA
TCGA-KL-8323	KICH	1.23905	lo	lo+med	NA
TCGA-KO-8417	KICH	1.24952	lo	lo+med	NA
TCGA-KO-8411	KICH	1.27753	lo	lo+med	NA
TCGA-KL-8325	KICH	1.52415	lo	lo+med	NA
TCGA-KM-8477	KICH	1.5672	lo	lo+med	NA
TCGA-KN-8426	KICH	1.69687	lo	lo+med	NA
TCGA-KL-8324	KICH	1.91635	lo	lo+med	NA
TCGA-KM-8639	KICH	1.93962	lo	lo+med	NA
TCGA-KO-8404	KICH	2.06465	med	lo+med	NA
TCGA-KO-8410	KICH	2.09302	med	lo+med	NA
TCGA-KN-8429	KICH	2.20122	med	lo+med	NA
TCGA-KN-8436	KICH	2.34322	med	lo+med	NA
TCGA-KL-8338	KICH	2.58115	med	lo+med	NA
TCGA-KO-8415	KICH	2.5853	med	lo+med	NA
TCGA-KN-8427	KICH	2.6105	med	lo+med	NA
TCGA-KL-8332	KICH	2.6194	med	lo+med	NA
TCGA-KN-8425	KICH	2.61985	med	lo+med	NA
TCGA-KO-8414	KICH	2.63203	med	lo+med	NA
TCGA-KL-8336	KICH	2.76952	med	lo+med	NA
TCGA-KL-8334	KICH	2.79738	med	lo+med	NA
TCGA-KN-8434	KICH	2.84063	med	lo+med	NA
TCGA-KN-8423	KICH	2.88035	med	lo+med	NA
TCGA-KN-8424	KICH	3.02075	med	lo+med	NA
TCGA-KN-8428	KICH	3.06473	med	lo+med	NA
TCGA-KO-8403	KICH	3.0685	med	lo+med	NA
TCGA-KN-8419	KICH	3.14582	med	lo+med	NA
TCGA-KO-8413	KICH	3.25525	med	lo+med	NA
TCGA-KO-8407	KICH	3.30075	med	lo+med	NA
TCGA-KL-8329	KICH	3.30468	med	lo+med	NA
TCGA-KL-8342	KICH	3.53523	med	lo+med	NA
TCGA-KN-8432	KICH	3.76138	med	lo+med	NA
TCGA-KO-8405	KICH	3.8014	med	lo+med	NA
TCGA-KL-8333	KICH	3.85688	med	lo+med	NA
TCGA-N5-A4R8	UCS	-1.9961	lo	lo+med	NA
TCGA-N7-A4Y5	UCS	-1.22618	lo	lo+med	NA
TCGA-QM-A5NM	UCS	-0.72705	lo	lo+med	NA
TCGA-N5-A4RV	UCS	-0.696525	lo	lo+med	NA
TCGA-N5-A4RD	UCS	-0.629475	lo	lo+med	NA
TCGA-NG-A4VW	UCS	-0.52485	lo	lo+med	NA
TCGA-N7-A4Y8	UCS	-0.3574	lo	lo+med	NA
TCGA-NG-A4VU	UCS	-0.11975	lo	lo+med	NA
TCGA-N8-A4PL	UCS	-0.116875	lo	lo+med	NA
TCGA-N5-A4RA	UCS	-0.0378	lo	lo+med	NA
TCGA-NF-A4WX	UCS	0.006875	lo	lo+med	NA
TCGA-N9-A4Q8	UCS	0.07645	lo	lo+med	NA
TCGA-N7-A4Y0	UCS	0.198925	lo	lo+med	NA
TCGA-N5-A4RO	UCS	0.2042	lo	lo+med	NA
TCGA-NA-A4R1	UCS	0.3653	lo	lo+med	NA
TCGA-NA-A4QY	UCS	0.37	lo	lo+med	NA
TCGA-N6-A4V9	UCS	0.38755	lo	lo+med	NA
TCGA-N8-A4PI	UCS	0.45465	lo	lo+med	NA
TCGA-N5-A4RT	UCS	0.46515	lo	lo+med	NA
TCGA-N5-A4RN	UCS	0.582825	lo	lo+med	NA
TCGA-N8-A4PM	UCS	0.663325	lo	lo+med	NA
TCGA-N5-A4RS	UCS	0.785525	lo	lo+med	NA
TCGA-N9-A4Q1	UCS	0.9034	lo	lo+med	NA
TCGA-ND-A4WA	UCS	1.22208	lo	lo+med	NA
TCGA-NF-A4WU	UCS	1.32288	lo	lo+med	NA
TCGA-N8-A4PN	UCS	1.54615	lo	lo+med	NA
TCGA-NA-A4QX	UCS	1.54872	lo	lo+med	NA
TCGA-N5-A4RM	UCS	1.55547	lo	lo+med	NA
TCGA-N6-A4VC	UCS	1.70402	lo	lo+med	NA
TCGA-N9-A4PZ	UCS	1.82692	lo	lo+med	NA
TCGA-N8-A56S	UCS	1.8323	lo	lo+med	NA
TCGA-NF-A4X2	UCS	1.8815	lo	lo+med	NA
TCGA-N5-A4RF	UCS	1.96738	med	lo+med	NA
TCGA-ND-A4WF	UCS	2.1263	med	lo+med	NA
TCGA-N9-A4Q4	UCS	2.16787	med	lo+med	NA
TCGA-N5-A59E	UCS	2.17693	med	lo+med	NA
TCGA-N6-A4VD	UCS	2.25885	med	lo+med	NA
TCGA-N5-A4RJ	UCS	2.30705	med	lo+med	NA
TCGA-QN-A5NN	UCS	2.3125	med	lo+med	NA
TCGA-N6-A4VE	UCS	2.41712	med	lo+med	NA
TCGA-N9-A4Q3	UCS	2.42945	med	lo+med	NA
TCGA-NA-A4QW	UCS	2.46105	med	lo+med	NA
TCGA-NA-A4QV	UCS	2.50597	med	lo+med	NA
TCGA-ND-A4W6	UCS	2.53265	med	lo+med	NA
TCGA-NA-A5I1	UCS	2.86395	med	lo+med	NA
TCGA-N5-A59F	UCS	3.04617	med	lo+med	NA
TCGA-N8-A4PO	UCS	3.05492	med	lo+med	NA
TCGA-N5-A4RU	UCS	3.39665	med	lo+med	NA
TCGA-N7-A59B	UCS	3.42825	med	lo+med	NA
TCGA-N6-A4VG	UCS	3.74982	med	lo+med	NA
TCGA-ND-A4WC	UCS	4.3562	med	lo+med	NA
TCGA-NF-A5CP	UCS	4.61508	med	lo+med	NA
TCGA-N8-A4PQ	UCS	4.71565	med	lo+med	NA
TCGA-N8-A4PP	UCS	4.89845	hi	hi	NA
TCGA-NA-A4R0	UCS	5.70683	hi	hi	NA
TCGA-N6-A4VF	UCS	5.94118	hi	hi	NA
TCGA-N9-A4Q7	UCS	7.09595	hi	hi	NA
TCGA-A4-A5Y0	KIRP	-2.1201	lo	lo+med	TMB-unassociated
TCGA-SX-A7SL	KIRP	-1.59675	lo	lo+med	TMB-unassociated
TCGA-5P-A9K2	KIRP	-1.25053	lo	lo+med	TMB-unassociated
TCGA-IZ-8195	KIRP	-1.16645	lo	lo+med	TMB-unassociated
TCGA-EV-5902	KIRP	-0.959325	lo	lo+med	TMB-unassociated
TCGA-2Z-A9J3	KIRP	-0.911775	lo	lo+med	TMB-unassociated
TCGA-G7-A8LB	KIRP	-0.8981	lo	lo+med	TMB-unassociated
TCGA-J7-A8I2	KIRP	-0.72025	lo	lo+med	TMB-unassociated
TCGA-IZ-8196	KIRP	-0.524825	lo	lo+med	TMB-unassociated
TCGA-4A-A93X	KIRP	-0.4765	lo	lo+med	TMB-unassociated
TCGA-B9-7268	KIRP	-0.476075	lo	lo+med	TMB-unassociated
TCGA-2Z-A9JE	KIRP	-0.4694	lo	lo+med	TMB-unassociated
TCGA-2Z-A9J7	KIRP	-0.448525	lo	lo+med	TMB-unassociated
TCGA-UZ-A9Q0	KIRP	-0.389725	lo	lo+med	TMB-unassociated
TCGA-P4-AAVM	KIRP	-0.338925	lo	lo+med	TMB-unassociated
TCGA-HE-A5NJ	KIRP	-0.333775	lo	lo+med	TMB-unassociated
TCGA-BQ-7051	KIRP	-0.287625	lo	lo+med	TMB-unassociated
TCGA-5P-A9KE	KIRP	-0.27555	lo	lo+med	TMB-unassociated
TCGA-HE-7129	KIRP	-0.2624	lo	lo+med	TMB-unassociated
TCGA-Y8-A894	KIRP	-0.23355	lo	lo+med	TMB-unassociated
TCGA-A4-8311	KIRP	-0.2044	lo	lo+med	TMB-unassociated
TCGA-UZ-A9PR	KIRP	-0.116125	lo	lo+med	TMB-unassociated
TCGA-HE-A5NI	KIRP	-0.081725	lo	lo+med	TMB-unassociated
TCGA-2Z-A9JD	KIRP	-0.035775	lo	lo+med	TMB-unassociated
TCGA-SX-A71R	KIRP	-0.0093	lo	lo+med	TMB-unassociated
TCGA-DZ-6133	KIRP	0.204325	lo	lo+med	TMB-unassociated
TCGA-GL-A59R	KIRP	0.217075	lo	lo+med	TMB-unassociated
TCGA-UZ-A9PJ	KIRP	0.282075	lo	lo+med	TMB-unassociated
TCGA-SX-A7SO	KIRP	0.317875	lo	lo+med	TMB-unassociated
TCGA-UZ-A9PV	KIRP	0.349875	lo	lo+med	TMB-unassociated
TCGA-B1-A654	KIRP	0.357825	lo	lo+med	TMB-unassociated
TCGA-Y8-A8S0	KIRP	0.368975	lo	lo+med	TMB-unassociated
TCGA-UZ-A9PL	KIRP	0.384625	lo	lo+med	TMB-unassociated
TCGA-2Z-A9JQ	KIRP	0.399875	lo	lo+med	TMB-unassociated
TCGA-SX-A7SQ	KIRP	0.4328	lo	lo+med	TMB-unassociated
TCGA-Y8-A8RZ	KIRP	0.452	lo	lo+med	TMB-unassociated
TCGA-AL-3472	KIRP	0.452975	lo	lo+med	TMB-unassociated
TCGA-UZ-A9PZ	KIRP	0.4815	lo	lo+med	TMB-unassociated
TCGA-MH-A560	KIRP	0.499	lo	lo+med	TMB-unassociated
TCGA-AT-A5NU	KIRP	0.551525	lo	lo+med	TMB-unassociated
TCGA-B9-A8YI	KIRP	0.598325	lo	lo+med	TMB-unassociated
TCGA-5P-A9JU	KIRP	0.6086	lo	lo+med	TMB-unassociated
TCGA-Y8-A895	KIRP	0.6311	lo	lo+med	TMB-unassociated
TCGA-5P-A9K8	KIRP	0.6741	lo	lo+med	TMB-unassociated
TCGA-G7-6789	KIRP	0.711975	lo	lo+med	TMB-unassociated
TCGA-A4-8310	KIRP	0.723525	lo	lo+med	TMB-unassociated
TCGA-A4-7732	KIRP	0.818025	lo	lo+med	TMB-unassociated
TCGA-UZ-A9PS	KIRP	0.8398	lo	lo+med	TMB-unassociated
TCGA-IZ-A6M9	KIRP	0.90775	lo	lo+med	TMB-unassociated
TCGA-A4-8515	KIRP	0.93815	lo	lo+med	TMB-unassociated
TCGA-P4-A5EB	KIRP	0.94335	lo	lo+med	TMB-unassociated
TCGA-2Z-A9JP	KIRP	0.946575	lo	lo+med	TMB-unassociated
TCGA-4A-A93W	KIRP	0.97345	lo	lo+med	TMB-unassociated
TCGA-A4-8630	KIRP	0.974075	lo	lo+med	TMB-unassociated
TCGA-BQ-5885	KIRP	1.0208	lo	lo+med	TMB-unassociated
TCGA-G7-6797	KIRP	1.03175	lo	lo+med	TMB-unassociated
TCGA-SX-A7SM	KIRP	1.03422	lo	lo+med	TMB-unassociated
TCGA-MH-A55Z	KIRP	1.04245	lo	lo+med	TMB-unassociated
TCGA-GL-A9DC	KIRP	1.06685	lo	lo+med	TMB-unassociated
TCGA-BQ-5876	KIRP	1.10088	lo	lo+med	TMB-unassociated
TCGA-A4-A5DU	KIRP	1.1014	lo	lo+med	TMB-unassociated
TCGA-MH-A854	KIRP	1.1261	lo	lo+med	TMB-unassociated
TCGA-5P-A9K0	KIRP	1.1425	lo	lo+med	TMB-unassociated
TCGA-2Z-A9JN	KIRP	1.1483	lo	lo+med	TMB-unassociated
TCGA-G7-6790	KIRP	1.151	lo	lo+med	TMB-unassociated
TCGA-UZ-A9PO	KIRP	1.15152	lo	lo+med	TMB-unassociated
TCGA-2Z-A9JS	KIRP	1.15245	lo	lo+med	TMB-unassociated
TCGA-SX-A71V	KIRP	1.1736	lo	lo+med	TMB-unassociated
TCGA-SX-A7SN	KIRP	1.18158	lo	lo+med	TMB-unassociated
TCGA-5P-A9JZ	KIRP	1.20863	lo	lo+med	TMB-unassociated
TCGA-UZ-A9PU	KIRP	1.21925	lo	lo+med	TMB-unassociated
TCGA-B9-4617	KIRP	1.22525	lo	lo+med	TMB-unassociated
TCGA-PJ-A5Z9	KIRP	1.2264	lo	lo+med	TMB-unassociated
TCGA-BQ-5891	KIRP	1.22968	lo	lo+med	TMB-unassociated
TCGA-2Z-A9JM	KIRP	1.23018	lo	lo+med	TMB-unassociated
TCGA-SX-A7SU	KIRP	1.23588	lo	lo+med	TMB-unassociated
TCGA-G7-6795	KIRP	1.23818	lo	lo+med	TMB-unassociated
TCGA-B9-4115	KIRP	1.2736	lo	lo+med	TMB-unassociated
TCGA-BQ-5875	KIRP	1.27578	lo	lo+med	TMB-unassociated
TCGA-5P-A9KC	KIRP	1.2823	lo	lo+med	TMB-unassociated
TCGA-5P-A9K6	KIRP	1.29852	lo	lo+med	TMB-unassociated
TCGA-A4-8517	KIRP	1.32605	lo	lo+med	TMB-unassociated
TCGA-GL-A59T	KIRP	1.3525	lo	lo+med	TMB-unassociated
TCGA-UZ-A9PP	KIRP	1.36945	lo	lo+med	TMB-unassociated
TCGA-SX-A7SS	KIRP	1.37005	lo	lo+med	TMB-unassociated
TCGA-F9-A7VF	KIRP	1.4106	lo	lo+med	TMB-unassociated
TCGA-UZ-A9PX	KIRP	1.42585	lo	lo+med	TMB-unassociated
TCGA-2Z-A9JT	KIRP	1.43875	lo	lo+med	TMB-unassociated
TCGA-Q2-A5QZ	KIRP	1.4434	lo	lo+med	TMB-unassociated
TCGA-2Z-A9JO	KIRP	1.46398	lo	lo+med	TMB-unassociated
TCGA-A4-A5XZ	KIRP	1.53782	lo	lo+med	TMB-unassociated
TCGA-GL-8500	KIRP	1.56808	lo	lo+med	TMB-unassociated
TCGA-B9-A5W7	KIRP	1.57668	lo	lo+med	TMB-unassociated
TCGA-BQ-5881	KIRP	1.603	lo	lo+med	TMB-unassociated
TCGA-GL-7773	KIRP	1.62895	lo	lo+med	TMB-unassociated
TCGA-IZ-A6M8	KIRP	1.63595	lo	lo+med	TMB-unassociated
TCGA-KV-A74V	KIRP	1.64003	lo	lo+med	TMB-unassociated
TCGA-GL-7966	KIRP	1.65635	lo	lo+med	TMB-unassociated
TCGA-MH-A856	KIRP	1.67647	lo	lo+med	TMB-unassociated
TCGA-UZ-A9Q1	KIRP	1.70217	lo	lo+med	TMB-unassociated
TCGA-O9-A75Z	KIRP	1.70297	lo	lo+med	TMB-unassociated
TCGA-2Z-A9JJ	KIRP	1.7162	lo	lo+med	TMB-unassociated
TCGA-B3-A6W5	KIRP	1.72305	lo	lo+med	TMB-unassociated
TCGA-GL-6846	KIRP	1.7692	lo	lo+med	TMB-unassociated
TCGA-WN-AB4C	KIRP	1.78015	lo	lo+med	TMB-unassociated
TCGA-UZ-A9PK	KIRP	1.79945	lo	lo+med	TMB-unassociated
TCGA-A4-A57E	KIRP	1.80505	lo	lo+med	TMB-unassociated
TCGA-BQ-7045	KIRP	1.81597	lo	lo+med	TMB-unassociated
TCGA-B1-A47N	KIRP	1.83298	lo	lo+med	TMB-unassociated
TCGA-IA-A40Y	KIRP	1.8586	lo	lo+med	TMB-unassociated
TCGA-EV-5903	KIRP	1.87128	lo	lo+med	TMB-unassociated
TCGA-HE-A5NH	KIRP	1.89128	lo	lo+med	TMB-unassociated
TCGA-SX-A71S	KIRP	1.90732	lo	lo+med	TMB-unassociated
TCGA-GL-A9DE	KIRP	1.92292	lo	lo+med	TMB-unassociated
TCGA-B9-A5W9	KIRP	1.92795	lo	lo+med	TMB-unassociated
TCGA-DZ-6131	KIRP	1.96487	med	lo+med	TMB-unassociated
TCGA-SX-A7SR	KIRP	1.9705	med	lo+med	TMB-unassociated
TCGA-BQ-5879	KIRP	1.98467	med	lo+med	TMB-unassociated
TCGA-SX-A71W	KIRP	1.98897	med	lo+med	TMB-unassociated
TCGA-B9-4114	KIRP	2.00135	med	lo+med	TMB-unassociated
TCGA-B9-5156	KIRP	2.00698	med	lo+med	TMB-unassociated
TCGA-G7-A8LC	KIRP	2.03735	med	lo+med	TMB-unassociated
TCGA-BQ-7060	KIRP	2.04553	med	lo+med	TMB-unassociated
TCGA-IA-A40U	KIRP	2.04767	med	lo+med	TMB-unassociated
TCGA-BQ-7050	KIRP	2.0547	med	lo+med	TMB-unassociated
TCGA-B1-7332	KIRP	2.08288	med	lo+med	TMB-unassociated
TCGA-2Z-A9JR	KIRP	2.11035	med	lo+med	TMB-unassociated
TCGA-SX-A71U	KIRP	2.13695	med	lo+med	TMB-unassociated
TCGA-Y8-A8S1	KIRP	2.14513	med	lo+med	TMB-unassociated
TCGA-G7-A4TM	KIRP	2.16562	med	lo+med	TMB-unassociated
TCGA-A4-A48D	KIRP	2.1748	med	lo+med	TMB-unassociated
TCGA-BQ-7061	KIRP	2.176	med	lo+med	TMB-unassociated
TCGA-BQ-5878	KIRP	2.20555	med	lo+med	TMB-unassociated
TCGA-A4-A6HP	KIRP	2.21227	med	lo+med	TMB-unassociated
TCGA-Y8-A898	KIRP	2.24162	med	lo+med	TMB-unassociated
TCGA-P4-A5E6	KIRP	2.2521	med	lo+med	TMB-unassociated
TCGA-UN-AAZ9	KIRP	2.25705	med	lo+med	TMB-unassociated
TCGA-IA-A83S	KIRP	2.26883	med	lo+med	TMB-unassociated
TCGA-5P-A9K3	KIRP	2.28202	med	lo+med	TMB-unassociated
TCGA-P4-AAVL	KIRP	2.29522	med	lo+med	TMB-unassociated
TCGA-A4-8312	KIRP	2.29628	med	lo+med	TMB-unassociated
TCGA-A4-7286	KIRP	2.29718	med	lo+med	TMB-unassociated
TCGA-MH-A55W	KIRP	2.31067	med	lo+med	TMB-unassociated
TCGA-G7-A8LD	KIRP	2.31942	med	lo+med	TMB-unassociated
TCGA-BQ-7048	KIRP	2.33355	med	lo+med	TMB-unassociated
TCGA-A4-7997	KIRP	2.35688	med	lo+med	TMB-unassociated
TCGA-B3-4103	KIRP	2.36508	med	lo+med	TMB-unassociated
TCGA-2Z-A9J6	KIRP	2.37445	med	lo+med	TMB-unassociated
TCGA-B3-3926	KIRP	2.37873	med	lo+med	TMB-unassociated
TCGA-EV-5901	KIRP	2.37882	med	lo+med	TMB-unassociated
TCGA-2Z-A9JL	KIRP	2.39915	med	lo+med	TMB-unassociated
TCGA-G7-6793	KIRP	2.4047	med	lo+med	TMB-unassociated
TCGA-A4-A772	KIRP	2.41145	med	lo+med	TMB-unassociated
TCGA-IA-A83W	KIRP	2.46822	med	lo+med	TMB-unassociated
TCGA-B1-A657	KIRP	2.48723	med	lo+med	TMB-unassociated
TCGA-SX-A7SP	KIRP	2.49412	med	lo+med	TMB-unassociated
TCGA-B9-4116	KIRP	2.53118	med	lo+med	TMB-unassociated
TCGA-F9-A7Q0	KIRP	2.55695	med	lo+med	TMB-unassociated
TCGA-P4-A5E7	KIRP	2.57287	med	lo+med	TMB-unassociated
TCGA-G7-6792	KIRP	2.60637	med	lo+med	TMB-unassociated
TCGA-AL-3466	KIRP	2.65105	med	lo+med	TMB-unassociated
TCGA-5P-A9JW	KIRP	2.65477	med	lo+med	TMB-unassociated
TCGA-BQ-5883	KIRP	2.66065	med	lo+med	TMB-unassociated
TCGA-IA-A40X	KIRP	2.67155	med	lo+med	TMB-unassociated
TCGA-KV-A6GE	KIRP	2.68502	med	lo+med	TMB-unassociated
TCGA-P4-A5ED	KIRP	2.70558	med	lo+med	TMB-unassociated
TCGA-2Z-A9J5	KIRP	2.71045	med	lo+med	TMB-unassociated
TCGA-GL-A9DD	KIRP	2.7572	med	lo+med	TMB-unassociated
TCGA-2Z-A9JG	KIRP	2.76065	med	lo+med	TMB-unassociated
TCGA-BQ-5887	KIRP	2.76215	med	lo+med	TMB-unassociated
TCGA-2Z-A9J1	KIRP	2.78868	med	lo+med	TMB-unassociated
TCGA-AL-7173	KIRP	2.8013	med	lo+med	TMB-unassociated
TCGA-P4-A5E8	KIRP	2.8108	med	lo+med	TMB-unassociated
TCGA-B9-A8YH	KIRP	2.81177	med	lo+med	TMB-unassociated
TCGA-MH-A561	KIRP	2.8157	med	lo+med	TMB-unassociated
TCGA-A4-A5Y1	KIRP	2.8176	med	lo+med	TMB-unassociated
TCGA-G7-7501	KIRP	2.83215	med	lo+med	TMB-unassociated
TCGA-5P-A9KH	KIRP	2.8725	med	lo+med	TMB-unassociated
TCGA-5P-A9JY	KIRP	2.88028	med	lo+med	TMB-unassociated
TCGA-G7-6796	KIRP	2.90088	med	lo+med	TMB-unassociated
TCGA-B1-A655	KIRP	2.90375	med	lo+med	TMB-unassociated
TCGA-J7-6720	KIRP	2.91345	med	lo+med	TMB-unassociated
TCGA-UZ-A9PM	KIRP	2.921	med	lo+med	TMB-unassociated
TCGA-BQ-5890	KIRP	2.92402	med	lo+med	TMB-unassociated
TCGA-2K-A9WE	KIRP	2.9339	med	lo+med	TMB-unassociated
TCGA-BQ-7053	KIRP	2.9361	med	lo+med	TMB-unassociated
TCGA-BQ-7044	KIRP	2.93788	med	lo+med	TMB-unassociated
TCGA-DZ-6135	KIRP	2.94855	med	lo+med	TMB-unassociated
TCGA-HE-A5NF	KIRP	2.97075	med	lo+med	TMB-unassociated
TCGA-A4-A4ZT	KIRP	2.9796	med	lo+med	TMB-unassociated
TCGA-HE-A5NL	KIRP	2.98393	med	lo+med	TMB-unassociated
TCGA-5P-A9JV	KIRP	2.99505	med	lo+med	TMB-unassociated
TCGA-2Z-A9J2	KIRP	2.99507	med	lo+med	TMB-unassociated
TCGA-IA-A83T	KIRP	3.00637	med	lo+med	TMB-unassociated
TCGA-BQ-5893	KIRP	3.03172	med	lo+med	TMB-unassociated
TCGA-5P-A9KA	KIRP	3.05063	med	lo+med	TMB-unassociated
TCGA-GL-A4EM	KIRP	3.06758	med	lo+med	TMB-unassociated
TCGA-B9-4113	KIRP	3.07025	med	lo+med	TMB-unassociated
TCGA-B3-3925	KIRP	3.10677	med	lo+med	TMB-unassociated
TCGA-BQ-5880	KIRP	3.16472	med	lo+med	TMB-unassociated
TCGA-Y8-A8RY	KIRP	3.1658	med	lo+med	TMB-unassociated
TCGA-B9-4117	KIRP	3.20845	med	lo+med	TMB-unassociated
TCGA-V9-A7HT	KIRP	3.2209	med	lo+med	TMB-unassociated
TCGA-UZ-A9PN	KIRP	3.3033	med	lo+med	TMB-unassociated
TCGA-A4-8098	KIRP	3.30515	med	lo+med	TMB-unassociated
TCGA-IA-A83V	KIRP	3.39613	med	lo+med	TMB-unassociated
TCGA-BQ-7062	KIRP	3.40968	med	lo+med	TMB-unassociated
TCGA-F9-A97G	KIRP	3.45578	med	lo+med	TMB-unassociated
TCGA-B1-A656	KIRP	3.50195	med	lo+med	TMB-unassociated
TCGA-HE-7128	KIRP	3.5487	med	lo+med	TMB-unassociated
TCGA-MH-A855	KIRP	3.59647	med	lo+med	TMB-unassociated
TCGA-A4-7583	KIRP	3.60778	med	lo+med	TMB-unassociated
TCGA-BQ-5884	KIRP	3.60915	med	lo+med	TMB-unassociated
TCGA-MH-A562	KIRP	3.615	med	lo+med	TMB-unassociated
TCGA-2Z-A9JI	KIRP	3.6982	med	lo+med	TMB-unassociated
TCGA-2Z-A9J8	KIRP	3.72465	med	lo+med	TMB-unassociated
TCGA-KV-A6GD	KIRP	3.76593	med	lo+med	TMB-unassociated
TCGA-2Z-A9JK	KIRP	3.86928	med	lo+med	TMB-unassociated
TCGA-F9-A8NY	KIRP	3.9008	med	lo+med	TMB-unassociated
TCGA-BQ-7059	KIRP	3.90465	med	lo+med	TMB-unassociated
TCGA-Y8-A897	KIRP	3.91827	med	lo+med	TMB-unassociated
TCGA-B9-A69E	KIRP	3.9544	med	lo+med	TMB-unassociated
TCGA-A4-7915	KIRP	3.9694	med	lo+med	TMB-unassociated
TCGA-G7-7502	KIRP	3.97743	med	lo+med	TMB-unassociated
TCGA-B9-A5W8	KIRP	4.13072	med	lo+med	TMB-unassociated
TCGA-BQ-5877	KIRP	4.15337	med	lo+med	TMB-unassociated
TCGA-B1-5398	KIRP	4.30098	med	lo+med	TMB-unassociated
TCGA-F9-A4JJ	KIRP	4.36597	med	lo+med	TMB-unassociated
TCGA-PJ-A5Z8	KIRP	4.49327	med	lo+med	TMB-unassociated
TCGA-Y8-A896	KIRP	4.52075	med	lo+med	TMB-unassociated
TCGA-DZ-6132	KIRP	4.58547	med	lo+med	TMB-unassociated
TCGA-4A-A93Y	KIRP	4.81315	med	lo+med	TMB-unassociated
TCGA-BQ-5882	KIRP	4.92375	hi	hi	TMB-unassociated
TCGA-BQ-5889	KIRP	5.0371	hi	hi	TMB-unassociated
TCGA-BQ-5894	KIRP	5.1014	hi	hi	TMB-unassociated
TCGA-A4-7585	KIRP	5.20737	hi	hi	TMB-unassociated
TCGA-A4-A7UZ	KIRP	5.34237	hi	hi	TMB-unassociated
TCGA-B3-8121	KIRP	5.37882	hi	hi	TMB-unassociated
TCGA-P4-A5EA	KIRP	5.76518	hi	hi	TMB-unassociated
TCGA-J7-8537	KIRP	6.11902	hi	hi	TMB-unassociated
TCGA-AL-3473	KIRP	7.2666	hi	hi	TMB-unassociated
TCGA-WN-A9G9	KIRP	7.9652	hi	hi	TMB-unassociated
TCGA-06-2569	GBM	-0.943075	lo	lo+med	NA
TCGA-06-5417	GBM	-0.354625	lo	lo+med	NA
TCGA-08-0386	GBM	-0.2848	lo	lo+med	NA
TCGA-27-2521	GBM	-0.274825	lo	lo+med	NA
TCGA-41-2571	GBM	0.111175	lo	lo+med	NA
TCGA-26-5133	GBM	0.316225	lo	lo+med	NA
TCGA-26-5134	GBM	0.4364	lo	lo+med	NA
TCGA-06-5418	GBM	0.729475	lo	lo+med	NA
TCGA-06-0125	GBM	0.7749	lo	lo+med	NA
TCGA-06-0174	GBM	0.810425	lo	lo+med	NA
TCGA-19-2625	GBM	0.894475	lo	lo+med	NA
TCGA-12-0618	GBM	0.9126	lo	lo+med	NA
TCGA-14-1825	GBM	0.926275	lo	lo+med	NA
TCGA-15-0742	GBM	0.990625	lo	lo+med	NA
TCGA-41-5651	GBM	1.0379	lo	lo+med	NA
TCGA-06-2558	GBM	1.07485	lo	lo+med	NA
TCGA-19-2620	GBM	1.08555	lo	lo+med	NA
TCGA-28-2509	GBM	1.1189	lo	lo+med	NA
TCGA-06-0210	GBM	1.22435	lo	lo+med	NA
TCGA-06-0686	GBM	1.2855	lo	lo+med	NA
TCGA-12-3652	GBM	1.33393	lo	lo+med	NA
TCGA-06-2562	GBM	1.37748	lo	lo+med	NA
TCGA-06-2564	GBM	1.3841	lo	lo+med	NA
TCGA-12-0821	GBM	1.38825	lo	lo+med	NA
TCGA-76-4931	GBM	1.46135	lo	lo+med	NA
TCGA-76-4925	GBM	1.49895	lo	lo+med	NA
TCGA-14-0871	GBM	1.57845	lo	lo+med	NA
TCGA-14-1034	GBM	1.6089	lo	lo+med	NA
TCGA-19-1390	GBM	1.67615	lo	lo+med	NA
TCGA-19-2624	GBM	1.6804	lo	lo+med	NA
TCGA-27-2528	GBM	1.69283	lo	lo+med	NA
TCGA-06-0747	GBM	1.72795	lo	lo+med	NA
TCGA-28-5209	GBM	1.73895	lo	lo+med	NA
TCGA-12-3650	GBM	1.74487	lo	lo+med	NA
TCGA-06-5408	GBM	1.78642	lo	lo+med	NA
TCGA-32-2634	GBM	1.82038	lo	lo+med	NA
TCGA-28-5216	GBM	1.82095	lo	lo+med	NA
TCGA-14-0789	GBM	1.88575	lo	lo+med	NA
TCGA-06-2559	GBM	1.88603	lo	lo+med	NA
TCGA-32-1970	GBM	1.91375	lo	lo+med	NA
TCGA-06-5856	GBM	1.93562	lo	lo+med	NA
TCGA-06-5416	GBM	1.9387	lo	lo+med	NA
TCGA-06-2570	GBM	1.98917	med	lo+med	NA
TCGA-06-0749	GBM	1.99758	med	lo+med	NA
TCGA-27-2524	GBM	2.0022	med	lo+med	NA
TCGA-02-0047	GBM	2.0173	med	lo+med	NA
TCGA-06-0211	GBM	2.05094	med	lo+med	NA
TCGA-06-0157	GBM	2.05653	med	lo+med	NA
TCGA-41-3915	GBM	2.07678	med	lo+med	NA
TCGA-76-4929	GBM	2.0774	med	lo+med	NA
TCGA-14-1829	GBM	2.11632	med	lo+med	NA
TCGA-06-0187	GBM	2.1979	med	lo+med	NA
TCGA-27-1835	GBM	2.2071	med	lo+med	NA
TCGA-14-2554	GBM	2.20723	med	lo+med	NA
TCGA-06-5411	GBM	2.2101	med	lo+med	NA
TCGA-19-5960	GBM	2.21195	med	lo+med	NA
TCGA-32-2616	GBM	2.2253	med	lo+med	NA
TCGA-28-2514	GBM	2.23025	med	lo+med	NA
TCGA-26-5139	GBM	2.23568	med	lo+med	NA
TCGA-06-0184	GBM	2.26415	med	lo+med	NA
TCGA-06-2561	GBM	2.38448	med	lo+med	NA
TCGA-76-4927	GBM	2.39093	med	lo+med	NA
TCGA-41-4097	GBM	2.4084	med	lo+med	NA
TCGA-26-5135	GBM	2.52058	med	lo+med	NA
TCGA-06-0141	GBM	2.52407	med	lo+med	NA
TCGA-06-0743	GBM	2.53958	med	lo+med	NA
TCGA-06-0158	GBM	2.55495	med	lo+med	NA
TCGA-06-5414	GBM	2.56487	med	lo+med	NA
TCGA-06-0882	GBM	2.57127	med	lo+med	NA
TCGA-28-5208	GBM	2.5965	med	lo+med	NA
TCGA-19-2629	GBM	2.60878	med	lo+med	NA
TCGA-12-3653	GBM	2.62602	med	lo+med	NA
TCGA-28-5220	GBM	2.63698	med	lo+med	NA
TCGA-14-0787	GBM	2.6739	med	lo+med	NA
TCGA-41-2572	GBM	2.70748	med	lo+med	NA
TCGA-12-5299	GBM	2.74315	med	lo+med	NA
TCGA-27-1837	GBM	2.74412	med	lo+med	NA
TCGA-06-5410	GBM	2.7446	med	lo+med	NA
TCGA-06-5858	GBM	2.75718	med	lo+med	NA
TCGA-06-5415	GBM	2.82445	med	lo+med	NA
TCGA-02-2483	GBM	2.83387	med	lo+med	NA
TCGA-06-0644	GBM	2.84545	med	lo+med	NA
TCGA-12-0619	GBM	2.86662	med	lo+med	NA
TCGA-32-4213	GBM	2.8787	med	lo+med	NA
TCGA-06-2565	GBM	2.88212	med	lo+med	NA
TCGA-06-0745	GBM	2.94557	med	lo+med	NA
TCGA-12-0616	GBM	2.98433	med	lo+med	NA
TCGA-27-1832	GBM	3.00415	med	lo+med	NA
TCGA-06-0168	GBM	3.04255	med	lo+med	NA
TCGA-12-5295	GBM	3.05507	med	lo+med	NA
TCGA-06-0219	GBM	3.06755	med	lo+med	NA
TCGA-06-5413	GBM	3.07307	med	lo+med	NA
TCGA-27-2519	GBM	3.1583	med	lo+med	NA
TCGA-06-0129	GBM	3.18185	med	lo+med	NA
TCGA-06-0878	GBM	3.24865	med	lo+med	NA
TCGA-27-1830	GBM	3.2676	med	lo+med	NA
TCGA-28-5207	GBM	3.30132	med	lo+med	NA
TCGA-28-5213	GBM	3.30947	med	lo+med	NA
TCGA-28-5204	GBM	3.34917	med	lo+med	NA
TCGA-27-1831	GBM	3.39573	med	lo+med	NA
TCGA-28-5215	GBM	3.41685	med	lo+med	NA
TCGA-06-0238	GBM	3.45967	med	lo+med	NA
TCGA-06-5859	GBM	3.50718	med	lo+med	NA
TCGA-19-4065	GBM	3.51993	med	lo+med	NA
TCGA-32-2615	GBM	3.56695	med	lo+med	NA
TCGA-32-5222	GBM	3.58407	med	lo+med	NA
TCGA-28-2513	GBM	3.5925	med	lo+med	NA
TCGA-06-0646	GBM	3.5955	med	lo+med	NA
TCGA-06-0645	GBM	3.68	med	lo+med	NA
TCGA-06-2563	GBM	3.6807	med	lo+med	NA
TCGA-06-0190	GBM	3.7041	med	lo+med	NA
TCGA-27-1834	GBM	3.70447	med	lo+med	NA
TCGA-06-5412	GBM	3.7212	med	lo+med	NA
TCGA-32-2632	GBM	3.8636	med	lo+med	NA
TCGA-06-0132	GBM	3.87595	med	lo+med	NA
TCGA-06-2567	GBM	3.98128	med	lo+med	NA
TCGA-06-0750	GBM	4.03637	med	lo+med	NA
TCGA-32-1980	GBM	4.0412	med	lo+med	NA
TCGA-32-1982	GBM	4.04483	med	lo+med	NA
TCGA-14-0817	GBM	4.07012	med	lo+med	NA
TCGA-28-1753	GBM	4.12352	med	lo+med	NA
TCGA-02-2485	GBM	4.20475	med	lo+med	NA
TCGA-16-0846	GBM	4.47928	med	lo+med	NA
TCGA-28-5218	GBM	5.20728	hi	hi	NA
TCGA-06-0130	GBM	6.58255	hi	hi	NA
TCGA-EL-A4K6	THCA	-1.23948	lo	lo+med	TMB-unassociated
TCGA-KS-A41F	THCA	-1.19308	lo	lo+med	TMB-unassociated
TCGA-BJ-A0Z0	THCA	-1.13672	lo	lo+med	TMB-unassociated
TCGA-BJ-A28V	THCA	-0.841875	lo	lo+med	TMB-unassociated
TCGA-EM-A3FO	THCA	-0.579225	lo	lo+med	TMB-unassociated
TCGA-EL-A4K7	THCA	-0.466975	lo	lo+med	TMB-unassociated
TCGA-EL-A4KI	THCA	-0.364325	lo	lo+med	TMB-unassociated
TCGA-EL-A3ZR	THCA	-0.2541	lo	lo+med	TMB-unassociated
TCGA-BJ-A45F	THCA	-0.2372	lo	lo+med	TMB-unassociated
TCGA-BJ-A0YZ	THCA	-0.2251	lo	lo+med	TMB-unassociated
TCGA-ET-A25O	THCA	-0.156475	lo	lo+med	TMB-unassociated
TCGA-ET-A2MX	THCA	-0.11515	lo	lo+med	TMB-unassociated
TCGA-BJ-A28S	THCA	-0.08065	lo	lo+med	TMB-unassociated
TCGA-DE-A4MD	THCA	-0.053225	lo	lo+med	TMB-unassociated
TCGA-FY-A2QD	THCA	0.01405	lo	lo+med	TMB-unassociated
TCGA-FY-A3R9	THCA	0.01705	lo	lo+med	TMB-unassociated
TCGA-FK-A3SH	THCA	0.053175	lo	lo+med	TMB-unassociated
TCGA-EM-A3FK	THCA	0.122575	lo	lo+med	TMB-unassociated
TCGA-BJ-A0ZE	THCA	0.1512	lo	lo+med	TMB-unassociated
TCGA-ET-A3DR	THCA	0.158175	lo	lo+med	TMB-unassociated
TCGA-BJ-A45K	THCA	0.224675	lo	lo+med	TMB-unassociated
TCGA-E8-A437	THCA	0.245275	lo	lo+med	TMB-unassociated
TCGA-EL-A3MX	THCA	0.349625	lo	lo+med	TMB-unassociated
TCGA-H2-A422	THCA	0.417675	lo	lo+med	TMB-unassociated
TCGA-EM-A2CS	THCA	0.5181	lo	lo+med	TMB-unassociated
TCGA-DE-A4MA	THCA	0.544925	lo	lo+med	TMB-unassociated
TCGA-FY-A3NM	THCA	0.57195	lo	lo+med	TMB-unassociated
TCGA-BJ-A18Y	THCA	0.594025	lo	lo+med	TMB-unassociated
TCGA-EL-A4K1	THCA	0.631825	lo	lo+med	TMB-unassociated
TCGA-H2-A2K9	THCA	0.65885	lo	lo+med	TMB-unassociated
TCGA-BJ-A2N7	THCA	0.683925	lo	lo+med	TMB-unassociated
TCGA-ET-A2MY	THCA	0.6939	lo	lo+med	TMB-unassociated
TCGA-FY-A3BL	THCA	0.703525	lo	lo+med	TMB-unassociated
TCGA-J8-A3O1	THCA	0.7532	lo	lo+med	TMB-unassociated
TCGA-EL-A4KH	THCA	0.7698	lo	lo+med	TMB-unassociated
TCGA-DJ-A2PQ	THCA	0.78145	lo	lo+med	TMB-unassociated
TCGA-EL-A3D4	THCA	0.7857	lo	lo+med	TMB-unassociated
TCGA-FK-A3SB	THCA	0.7875	lo	lo+med	TMB-unassociated
TCGA-EL-A3H4	THCA	0.807475	lo	lo+med	TMB-unassociated
TCGA-KS-A4IB	THCA	0.838575	lo	lo+med	TMB-unassociated
TCGA-BJ-A192	THCA	0.85285	lo	lo+med	TMB-unassociated
TCGA-DE-A4M9	THCA	0.8677	lo	lo+med	TMB-unassociated
TCGA-EL-A3D1	THCA	0.88625	lo	lo+med	TMB-unassociated
TCGA-ET-A2MZ	THCA	0.901975	lo	lo+med	TMB-unassociated
TCGA-FK-A3SE	THCA	0.9222	lo	lo+med	TMB-unassociated
TCGA-MK-A4N7	THCA	0.929875	lo	lo+med	TMB-unassociated
TCGA-DO-A1K0	THCA	0.950475	lo	lo+med	TMB-unassociated
TCGA-FY-A4B3	THCA	0.957325	lo	lo+med	TMB-unassociated
TCGA-EL-A3T2	THCA	1.00055	lo	lo+med	TMB-unassociated
TCGA-ET-A3BN	THCA	1.01145	lo	lo+med	TMB-unassociated
TCGA-ET-A3BW	THCA	1.02137	lo	lo+med	TMB-unassociated
TCGA-EL-A3GU	THCA	1.0264	lo	lo+med	TMB-unassociated
TCGA-BJ-A2P4	THCA	1.0407	lo	lo+med	TMB-unassociated
TCGA-J8-A3YE	THCA	1.04487	lo	lo+med	TMB-unassociated
TCGA-DJ-A1QF	THCA	1.08482	lo	lo+med	TMB-unassociated
TCGA-FY-A40M	THCA	1.1162	lo	lo+med	TMB-unassociated
TCGA-BJ-A0ZB	THCA	1.1233	lo	lo+med	TMB-unassociated
TCGA-DJ-A2Q0	THCA	1.12435	lo	lo+med	TMB-unassociated
TCGA-ET-A39P	THCA	1.15983	lo	lo+med	TMB-unassociated
TCGA-J8-A42S	THCA	1.17315	lo	lo+med	TMB-unassociated
TCGA-DJ-A2PZ	THCA	1.17895	lo	lo+med	TMB-unassociated
TCGA-ET-A39S	THCA	1.18867	lo	lo+med	TMB-unassociated
TCGA-EM-A1CV	THCA	1.19185	lo	lo+med	TMB-unassociated
TCGA-DJ-A1QE	THCA	1.20497	lo	lo+med	TMB-unassociated
TCGA-FY-A3RA	THCA	1.21505	lo	lo+med	TMB-unassociated
TCGA-J8-A3YD	THCA	1.22295	lo	lo+med	TMB-unassociated
TCGA-EM-A3O7	THCA	1.26477	lo	lo+med	TMB-unassociated
TCGA-DJ-A3UO	THCA	1.26963	lo	lo+med	TMB-unassociated
TCGA-BJ-A3F0	THCA	1.27547	lo	lo+med	TMB-unassociated
TCGA-DJ-A3VE	THCA	1.28887	lo	lo+med	TMB-unassociated
TCGA-FE-A231	THCA	1.29495	lo	lo+med	TMB-unassociated
TCGA-J8-A3YH	THCA	1.3271	lo	lo+med	TMB-unassociated
TCGA-ET-A39J	THCA	1.33347	lo	lo+med	TMB-unassociated
TCGA-EL-A3H1	THCA	1.33723	lo	lo+med	TMB-unassociated
TCGA-E8-A438	THCA	1.34165	lo	lo+med	TMB-unassociated
TCGA-DJ-A3UK	THCA	1.348	lo	lo+med	TMB-unassociated
TCGA-J8-A3O0	THCA	1.36138	lo	lo+med	TMB-unassociated
TCGA-BJ-A2N8	THCA	1.3654	lo	lo+med	TMB-unassociated
TCGA-DE-A69J	THCA	1.36815	lo	lo+med	TMB-unassociated
TCGA-EM-A2P0	THCA	1.3757	lo	lo+med	TMB-unassociated
TCGA-EL-A3H2	THCA	1.37617	lo	lo+med	TMB-unassociated
TCGA-ET-A3BU	THCA	1.37983	lo	lo+med	TMB-unassociated
TCGA-EL-A3H8	THCA	1.39872	lo	lo+med	TMB-unassociated
TCGA-CE-A483	THCA	1.41025	lo	lo+med	TMB-unassociated
TCGA-EL-A3ZH	THCA	1.41065	lo	lo+med	TMB-unassociated
TCGA-EM-A22I	THCA	1.43728	lo	lo+med	TMB-unassociated
TCGA-EL-A3CL	THCA	1.44473	lo	lo+med	TMB-unassociated
TCGA-EL-A3ZT	THCA	1.46113	lo	lo+med	TMB-unassociated
TCGA-EM-A22O	THCA	1.59953	lo	lo+med	TMB-unassociated
TCGA-EL-A3GW	THCA	1.60048	lo	lo+med	TMB-unassociated
TCGA-L6-A4EP	THCA	1.60288	lo	lo+med	TMB-unassociated
TCGA-ET-A39N	THCA	1.63278	lo	lo+med	TMB-unassociated
TCGA-DJ-A2PU	THCA	1.63675	lo	lo+med	TMB-unassociated
TCGA-FE-A233	THCA	1.6513	lo	lo+med	TMB-unassociated
TCGA-KS-A4I1	THCA	1.6676	lo	lo+med	TMB-unassociated
TCGA-EL-A3ZL	THCA	1.68495	lo	lo+med	TMB-unassociated
TCGA-E8-A3X7	THCA	1.69453	lo	lo+med	TMB-unassociated
TCGA-EM-A22K	THCA	1.7047	lo	lo+med	TMB-unassociated
TCGA-FY-A3NN	THCA	1.70995	lo	lo+med	TMB-unassociated
TCGA-EL-A3ZQ	THCA	1.7163	lo	lo+med	TMB-unassociated
TCGA-EL-A3T3	THCA	1.72473	lo	lo+med	TMB-unassociated
TCGA-EL-A4JV	THCA	1.74327	lo	lo+med	TMB-unassociated
TCGA-E3-A3E3	THCA	1.74765	lo	lo+med	TMB-unassociated
TCGA-KS-A4IC	THCA	1.75565	lo	lo+med	TMB-unassociated
TCGA-DE-A0Y2	THCA	1.75762	lo	lo+med	TMB-unassociated
TCGA-DJ-A3UM	THCA	1.7578	lo	lo+med	TMB-unassociated
TCGA-KS-A4I9	THCA	1.76095	lo	lo+med	TMB-unassociated
TCGA-ET-A25K	THCA	1.7699	lo	lo+med	TMB-unassociated
TCGA-EL-A3T7	THCA	1.78208	lo	lo+med	TMB-unassociated
TCGA-EL-A3CZ	THCA	1.7929	lo	lo+med	TMB-unassociated
TCGA-CE-A484	THCA	1.81153	lo	lo+med	TMB-unassociated
TCGA-EL-A3CX	THCA	1.84508	lo	lo+med	TMB-unassociated
TCGA-E8-A434	THCA	1.85072	lo	lo+med	TMB-unassociated
TCGA-ET-A3BX	THCA	1.85823	lo	lo+med	TMB-unassociated
TCGA-DJ-A2QC	THCA	1.85965	lo	lo+med	TMB-unassociated
TCGA-ET-A3DP	THCA	1.89775	lo	lo+med	TMB-unassociated
TCGA-BJ-A3PU	THCA	1.90278	lo	lo+med	TMB-unassociated
TCGA-CE-A482	THCA	1.90607	lo	lo+med	TMB-unassociated
TCGA-FK-A3SG	THCA	1.91835	lo	lo+med	TMB-unassociated
TCGA-DJ-A13P	THCA	1.9222	lo	lo+med	TMB-unassociated
TCGA-EL-A3GS	THCA	1.93697	lo	lo+med	TMB-unassociated
TCGA-FK-A4UB	THCA	1.93902	lo	lo+med	TMB-unassociated
TCGA-FY-A76V	THCA	1.94792	med	lo+med	TMB-unassociated
TCGA-EL-A3T9	THCA	1.94915	med	lo+med	TMB-unassociated
TCGA-EM-A3SX	THCA	1.97447	med	lo+med	TMB-unassociated
TCGA-EL-A3ZG	THCA	1.98533	med	lo+med	TMB-unassociated
TCGA-DJ-A1QN	THCA	2.02732	med	lo+med	TMB-unassociated
TCGA-L6-A4EQ	THCA	2.03823	med	lo+med	TMB-unassociated
TCGA-EL-A3MZ	THCA	2.04283	med	lo+med	TMB-unassociated
TCGA-EM-A3FM	THCA	2.09547	med	lo+med	TMB-unassociated
TCGA-EM-A4FN	THCA	2.10692	med	lo+med	TMB-unassociated
TCGA-DJ-A1QD	THCA	2.10942	med	lo+med	TMB-unassociated
TCGA-EM-A3FJ	THCA	2.1258	med	lo+med	TMB-unassociated
TCGA-EM-A3AN	THCA	2.13992	med	lo+med	TMB-unassociated
TCGA-EM-A4FM	THCA	2.15707	med	lo+med	TMB-unassociated
TCGA-DJ-A3V9	THCA	2.16723	med	lo+med	TMB-unassociated
TCGA-DE-A3KN	THCA	2.17177	med	lo+med	TMB-unassociated
TCGA-FE-A237	THCA	2.18772	med	lo+med	TMB-unassociated
TCGA-FE-A236	THCA	2.1902	med	lo+med	TMB-unassociated
TCGA-EM-A2P3	THCA	2.21057	med	lo+med	TMB-unassociated
TCGA-DJ-A2PN	THCA	2.2123	med	lo+med	TMB-unassociated
TCGA-EL-A3CM	THCA	2.2559	med	lo+med	TMB-unassociated
TCGA-FE-A234	THCA	2.26397	med	lo+med	TMB-unassociated
TCGA-DJ-A2PW	THCA	2.2658	med	lo+med	TMB-unassociated
TCGA-EL-A3GR	THCA	2.26835	med	lo+med	TMB-unassociated
TCGA-EM-A1CS	THCA	2.30337	med	lo+med	TMB-unassociated
TCGA-FY-A3R8	THCA	2.30515	med	lo+med	TMB-unassociated
TCGA-E3-A3E1	THCA	2.32695	med	lo+med	TMB-unassociated
TCGA-FE-A3PC	THCA	2.33297	med	lo+med	TMB-unassociated
TCGA-EL-A3MY	THCA	2.33395	med	lo+med	TMB-unassociated
TCGA-EL-A3N2	THCA	2.35257	med	lo+med	TMB-unassociated
TCGA-DJ-A4V2	THCA	2.35335	med	lo+med	TMB-unassociated
TCGA-BJ-A3EZ	THCA	2.36405	med	lo+med	TMB-unassociated
TCGA-EL-A4KD	THCA	2.3769	med	lo+med	TMB-unassociated
TCGA-EL-A3T8	THCA	2.37873	med	lo+med	TMB-unassociated
TCGA-DE-A4MB	THCA	2.39697	med	lo+med	TMB-unassociated
TCGA-DJ-A13U	THCA	2.40135	med	lo+med	TMB-unassociated
TCGA-EL-A4K0	THCA	2.42283	med	lo+med	TMB-unassociated
TCGA-DJ-A2Q1	THCA	2.46212	med	lo+med	TMB-unassociated
TCGA-ET-A25J	THCA	2.46705	med	lo+med	TMB-unassociated
TCGA-EL-A4KG	THCA	2.47455	med	lo+med	TMB-unassociated
TCGA-DJ-A3VI	THCA	2.4787	med	lo+med	TMB-unassociated
TCGA-BJ-A18Z	THCA	2.4824	med	lo+med	TMB-unassociated
TCGA-KS-A4I5	THCA	2.49145	med	lo+med	TMB-unassociated
TCGA-MK-A4N9	THCA	2.49607	med	lo+med	TMB-unassociated
TCGA-EL-A3MW	THCA	2.51745	med	lo+med	TMB-unassociated
TCGA-DJ-A1QI	THCA	2.53218	med	lo+med	TMB-unassociated
TCGA-FY-A3YR	THCA	2.53527	med	lo+med	TMB-unassociated
TCGA-EL-A4K9	THCA	2.54352	med	lo+med	TMB-unassociated
TCGA-EM-A2OZ	THCA	2.55258	med	lo+med	TMB-unassociated
TCGA-ET-A3DS	THCA	2.59158	med	lo+med	TMB-unassociated
TCGA-FE-A235	THCA	2.5931	med	lo+med	TMB-unassociated
TCGA-DJ-A13V	THCA	2.59443	med	lo+med	TMB-unassociated
TCGA-KS-A4I3	THCA	2.60045	med	lo+med	TMB-unassociated
TCGA-ET-A3BP	THCA	2.618	med	lo+med	TMB-unassociated
TCGA-EM-A1CU	THCA	2.6385	med	lo+med	TMB-unassociated
TCGA-DJ-A1QQ	THCA	2.64595	med	lo+med	TMB-unassociated
TCGA-BJ-A0ZC	THCA	2.64642	med	lo+med	TMB-unassociated
TCGA-E8-A432	THCA	2.6622	med	lo+med	TMB-unassociated
TCGA-EM-A2OX	THCA	2.69192	med	lo+med	TMB-unassociated
TCGA-KS-A4I7	THCA	2.69387	med	lo+med	TMB-unassociated
TCGA-EL-A3D6	THCA	2.70803	med	lo+med	TMB-unassociated
TCGA-DJ-A3UY	THCA	2.73022	med	lo+med	TMB-unassociated
TCGA-EL-A3CT	THCA	2.73555	med	lo+med	TMB-unassociated
TCGA-EL-A3ZN	THCA	2.73575	med	lo+med	TMB-unassociated
TCGA-J8-A3YG	THCA	2.75085	med	lo+med	TMB-unassociated
TCGA-CE-A3MD	THCA	2.79855	med	lo+med	TMB-unassociated
TCGA-EM-A3FR	THCA	2.8079	med	lo+med	TMB-unassociated
TCGA-DE-A69K	THCA	2.81697	med	lo+med	TMB-unassociated
TCGA-ET-A2N0	THCA	2.82207	med	lo+med	TMB-unassociated
TCGA-BJ-A4O8	THCA	2.83723	med	lo+med	TMB-unassociated
TCGA-BJ-A0ZA	THCA	2.84753	med	lo+med	TMB-unassociated
TCGA-ET-A39L	THCA	2.84963	med	lo+med	TMB-unassociated
TCGA-DJ-A2Q4	THCA	2.91125	med	lo+med	TMB-unassociated
TCGA-FY-A3TY	THCA	2.92302	med	lo+med	TMB-unassociated
TCGA-E8-A44K	THCA	2.93447	med	lo+med	TMB-unassociated
TCGA-EL-A3GP	THCA	2.95392	med	lo+med	TMB-unassociated
TCGA-DJ-A13T	THCA	2.97455	med	lo+med	TMB-unassociated
TCGA-H2-A3RI	THCA	2.98495	med	lo+med	TMB-unassociated
TCGA-EL-A4K4	THCA	2.99067	med	lo+med	TMB-unassociated
TCGA-DJ-A3VA	THCA	2.9948	med	lo+med	TMB-unassociated
TCGA-EL-A3GY	THCA	3.00175	med	lo+med	TMB-unassociated
TCGA-E8-A433	THCA	3.00427	med	lo+med	TMB-unassociated
TCGA-EL-A3GZ	THCA	3.0243	med	lo+med	TMB-unassociated
TCGA-E8-A415	THCA	3.14248	med	lo+med	TMB-unassociated
TCGA-ET-A39K	THCA	3.1451	med	lo+med	TMB-unassociated
TCGA-EM-A1CT	THCA	3.16317	med	lo+med	TMB-unassociated
TCGA-EL-A3T0	THCA	3.16593	med	lo+med	TMB-unassociated
TCGA-EL-A3H5	THCA	3.16732	med	lo+med	TMB-unassociated
TCGA-EL-A3TB	THCA	3.17433	med	lo+med	TMB-unassociated
TCGA-J8-A3O2	THCA	3.1811	med	lo+med	TMB-unassociated
TCGA-EL-A3ZK	THCA	3.1836	med	lo+med	TMB-unassociated
TCGA-FY-A4B4	THCA	3.18598	med	lo+med	TMB-unassociated
TCGA-J8-A4HY	THCA	3.203	med	lo+med	TMB-unassociated
TCGA-CE-A3ME	THCA	3.2399	med	lo+med	TMB-unassociated
TCGA-EM-A3AK	THCA	3.27212	med	lo+med	TMB-unassociated
TCGA-EM-A3AR	THCA	3.29173	med	lo+med	TMB-unassociated
TCGA-QD-A8IV	THCA	3.30382	med	lo+med	TMB-unassociated
TCGA-DJ-A4UL	THCA	3.33435	med	lo+med	TMB-unassociated
TCGA-EL-A3CR	THCA	3.36455	med	lo+med	TMB-unassociated
TCGA-FY-A3I4	THCA	3.3678	med	lo+med	TMB-unassociated
TCGA-EL-A3TA	THCA	3.38163	med	lo+med	TMB-unassociated
TCGA-DJ-A2Q6	THCA	3.42408	med	lo+med	TMB-unassociated
TCGA-CE-A13K	THCA	3.436	med	lo+med	TMB-unassociated
TCGA-KS-A41J	THCA	3.5159	med	lo+med	TMB-unassociated
TCGA-EL-A3GV	THCA	3.5251	med	lo+med	TMB-unassociated
TCGA-DJ-A2PV	THCA	3.53918	med	lo+med	TMB-unassociated
TCGA-E8-A418	THCA	3.551	med	lo+med	TMB-unassociated
TCGA-E8-A416	THCA	3.55697	med	lo+med	TMB-unassociated
TCGA-BJ-A2NA	THCA	3.57925	med	lo+med	TMB-unassociated
TCGA-DJ-A3UN	THCA	3.5952	med	lo+med	TMB-unassociated
TCGA-EM-A3SZ	THCA	3.62995	med	lo+med	TMB-unassociated
TCGA-FY-A40K	THCA	3.6325	med	lo+med	TMB-unassociated
TCGA-CE-A485	THCA	3.64695	med	lo+med	TMB-unassociated
TCGA-BJ-A45H	THCA	3.64895	med	lo+med	TMB-unassociated
TCGA-DJ-A2Q7	THCA	3.6758	med	lo+med	TMB-unassociated
TCGA-EM-A3AO	THCA	3.69345	med	lo+med	TMB-unassociated
TCGA-EL-A4JW	THCA	3.6966	med	lo+med	TMB-unassociated
TCGA-FE-A232	THCA	3.73445	med	lo+med	TMB-unassociated
TCGA-BJ-A3PT	THCA	3.80527	med	lo+med	TMB-unassociated
TCGA-EL-A3GO	THCA	3.81822	med	lo+med	TMB-unassociated
TCGA-EM-A3SU	THCA	3.83435	med	lo+med	TMB-unassociated
TCGA-FY-A3ON	THCA	3.86682	med	lo+med	TMB-unassociated
TCGA-E8-A413	THCA	3.89585	med	lo+med	TMB-unassociated
TCGA-EL-A4K2	THCA	3.89695	med	lo+med	TMB-unassociated
TCGA-EM-A4FF	THCA	3.92632	med	lo+med	TMB-unassociated
TCGA-EL-A3H3	THCA	3.93745	med	lo+med	TMB-unassociated
TCGA-MK-A4N6	THCA	3.9492	med	lo+med	TMB-unassociated
TCGA-E8-A414	THCA	3.99325	med	lo+med	TMB-unassociated
TCGA-FE-A3PB	THCA	4.00645	med	lo+med	TMB-unassociated
TCGA-FY-A40L	THCA	4.0247	med	lo+med	TMB-unassociated
TCGA-DJ-A2PS	THCA	4.04325	med	lo+med	TMB-unassociated
TCGA-DJ-A3V3	THCA	4.09187	med	lo+med	TMB-unassociated
TCGA-ET-A40S	THCA	4.1381	med	lo+med	TMB-unassociated
TCGA-E3-A3E0	THCA	4.1403	med	lo+med	TMB-unassociated
TCGA-EL-A3GX	THCA	4.1857	med	lo+med	TMB-unassociated
TCGA-DJ-A13O	THCA	4.2387	med	lo+med	TMB-unassociated
TCGA-IM-A3ED	THCA	4.25115	med	lo+med	TMB-unassociated
TCGA-BJ-A28R	THCA	4.29028	med	lo+med	TMB-unassociated
TCGA-EL-A3H7	THCA	4.31315	med	lo+med	TMB-unassociated
TCGA-DE-A4MC	THCA	4.3257	med	lo+med	TMB-unassociated
TCGA-EL-A3N3	THCA	4.34927	med	lo+med	TMB-unassociated
TCGA-BJ-A0Z3	THCA	4.3711	med	lo+med	TMB-unassociated
TCGA-EL-A3CW	THCA	4.408	med	lo+med	TMB-unassociated
TCGA-BJ-A2N9	THCA	4.42892	med	lo+med	TMB-unassociated
TCGA-E8-A436	THCA	4.43342	med	lo+med	TMB-unassociated
TCGA-EM-A3O3	THCA	4.4576	med	lo+med	TMB-unassociated
TCGA-FY-A3R7	THCA	4.46675	med	lo+med	TMB-unassociated
TCGA-FE-A23A	THCA	4.48115	med	lo+med	TMB-unassociated
TCGA-J8-A3YF	THCA	4.4928	med	lo+med	TMB-unassociated
TCGA-E8-A417	THCA	4.49407	med	lo+med	TMB-unassociated
TCGA-FE-A230	THCA	4.5293	med	lo+med	TMB-unassociated
TCGA-4C-A93U	THCA	4.54247	med	lo+med	TMB-unassociated
TCGA-EL-A3ZO	THCA	4.60015	med	lo+med	TMB-unassociated
TCGA-EM-A3FQ	THCA	4.6007	med	lo+med	TMB-unassociated
TCGA-EL-A3T1	THCA	4.60952	med	lo+med	TMB-unassociated
TCGA-EM-A22P	THCA	4.6676	med	lo+med	TMB-unassociated
TCGA-ET-A40T	THCA	4.70122	med	lo+med	TMB-unassociated
TCGA-ET-A39M	THCA	4.7222	med	lo+med	TMB-unassociated
TCGA-DJ-A4V5	THCA	4.74142	med	lo+med	TMB-unassociated
TCGA-IM-A3EB	THCA	4.74175	med	lo+med	TMB-unassociated
TCGA-DJ-A2PR	THCA	4.80255	med	lo+med	TMB-unassociated
TCGA-EL-A3CU	THCA	4.82125	med	lo+med	TMB-unassociated
TCGA-E8-A242	THCA	4.83638	hi	hi	TMB-unassociated
TCGA-DE-A7U5	THCA	4.8905	hi	hi	TMB-unassociated
TCGA-EM-A4FV	THCA	4.9013	hi	hi	TMB-unassociated
TCGA-DJ-A2PO	THCA	4.91235	hi	hi	TMB-unassociated
TCGA-IM-A420	THCA	4.9608	hi	hi	TMB-unassociated
TCGA-BJ-A0ZJ	THCA	5.0298	hi	hi	TMB-unassociated
TCGA-DJ-A3VD	THCA	5.04247	hi	hi	TMB-unassociated
TCGA-EM-A22M	THCA	5.0522	hi	hi	TMB-unassociated
TCGA-CE-A481	THCA	5.05478	hi	hi	TMB-unassociated
TCGA-EL-A3CO	THCA	5.0762	hi	hi	TMB-unassociated
TCGA-H2-A421	THCA	5.08983	hi	hi	TMB-unassociated
TCGA-DJ-A3UX	THCA	5.10425	hi	hi	TMB-unassociated
TCGA-DJ-A4UP	THCA	5.19222	hi	hi	TMB-unassociated
TCGA-DJ-A3UZ	THCA	5.30173	hi	hi	TMB-unassociated
TCGA-EL-A4JZ	THCA	5.32	hi	hi	TMB-unassociated
TCGA-GE-A2C6	THCA	5.42392	hi	hi	TMB-unassociated
TCGA-DJ-A2Q5	THCA	5.46077	hi	hi	TMB-unassociated
TCGA-EL-A3ZS	THCA	5.48335	hi	hi	TMB-unassociated
TCGA-E8-A419	THCA	5.48492	hi	hi	TMB-unassociated
TCGA-EL-A4JX	THCA	5.5037	hi	hi	TMB-unassociated
TCGA-EM-A2P1	THCA	5.51855	hi	hi	TMB-unassociated
TCGA-EM-A4FO	THCA	5.52008	hi	hi	TMB-unassociated
TCGA-ET-A3BS	THCA	5.53517	hi	hi	TMB-unassociated
TCGA-EL-A3ZP	THCA	5.58737	hi	hi	TMB-unassociated
TCGA-DJ-A3V2	THCA	5.60367	hi	hi	TMB-unassociated
TCGA-ET-A3DO	THCA	5.62383	hi	hi	TMB-unassociated
TCGA-ET-A3DU	THCA	5.65648	hi	hi	TMB-unassociated
TCGA-EL-A3CN	THCA	5.68628	hi	hi	TMB-unassociated
TCGA-EL-A3T6	THCA	5.74745	hi	hi	TMB-unassociated
TCGA-E8-A2EA	THCA	5.94207	hi	hi	TMB-unassociated
TCGA-ET-A3DT	THCA	5.94615	hi	hi	TMB-unassociated
TCGA-DJ-A3US	THCA	6.14328	hi	hi	TMB-unassociated
TCGA-H2-A26U	THCA	6.2113	hi	hi	TMB-unassociated
TCGA-DJ-A4V0	THCA	6.22475	hi	hi	TMB-unassociated
TCGA-DJ-A4UT	THCA	6.29443	hi	hi	TMB-unassociated
TCGA-DE-A4M8	THCA	6.29585	hi	hi	TMB-unassociated
TCGA-BJ-A28Z	THCA	6.31535	hi	hi	TMB-unassociated
TCGA-FY-A3R6	THCA	6.40297	hi	hi	TMB-unassociated
TCGA-EL-A3CV	THCA	6.40985	hi	hi	TMB-unassociated
TCGA-BJ-A45E	THCA	6.42943	hi	hi	TMB-unassociated
TCGA-CE-A27D	THCA	6.43345	hi	hi	TMB-unassociated
TCGA-ET-A39R	THCA	6.6286	hi	hi	TMB-unassociated
TCGA-BJ-A28T	THCA	6.72805	hi	hi	TMB-unassociated
TCGA-E8-A2JQ	THCA	6.81088	hi	hi	TMB-unassociated
TCGA-BJ-A3PR	THCA	6.86158	hi	hi	TMB-unassociated
TCGA-E8-A44M	THCA	6.8711	hi	hi	TMB-unassociated
TCGA-WX-AA47	LIHC	-2.1054	lo	lo+med	TMB-unassociated
TCGA-DD-AAE6	LIHC	-1.69992	lo	lo+med	TMB-unassociated
TCGA-BC-A10Z	LIHC	-1.5594	lo	lo+med	TMB-unassociated
TCGA-DD-A3A4	LIHC	-1.45002	lo	lo+med	TMB-unassociated
TCGA-CC-A123	LIHC	-0.7376	lo	lo+med	TMB-unassociated
TCGA-ED-A66Y	LIHC	-0.48035	lo	lo+med	TMB-unassociated
TCGA-CC-A8HV	LIHC	-0.40795	lo	lo+med	TMB-unassociated
TCGA-DD-AACJ	LIHC	-0.350875	lo	lo+med	TMB-unassociated
TCGA-DD-AAD6	LIHC	-0.336975	lo	lo+med	TMB-unassociated
TCGA-DD-AAVU	LIHC	-0.244025	lo	lo+med	TMB-unassociated
TCGA-FV-A496	LIHC	-0.0901	lo	lo+med	TMB-unassociated
TCGA-G3-A5SI	LIHC	-0.072525	lo	lo+med	TMB-unassociated
TCGA-DD-A73G	LIHC	-0.0014	lo	lo+med	TMB-unassociated
TCGA-ED-A7PZ	LIHC	0.081975	lo	lo+med	TMB-unassociated
TCGA-G3-AAV6	LIHC	0.1388	lo	lo+med	TMB-unassociated
TCGA-DD-A3A3	LIHC	0.1637	lo	lo+med	TMB-unassociated
TCGA-DD-A4NP	LIHC	0.2011	lo	lo+med	TMB-unassociated
TCGA-G3-A25Z	LIHC	0.224425	lo	lo+med	TMB-unassociated
TCGA-DD-A4NN	LIHC	0.263375	lo	lo+med	TMB-unassociated
TCGA-G3-A7M7	LIHC	0.313	lo	lo+med	TMB-unassociated
TCGA-RC-A7SK	LIHC	0.343125	lo	lo+med	TMB-unassociated
TCGA-DD-A4NF	LIHC	0.38545	lo	lo+med	TMB-unassociated
TCGA-G3-A7M8	LIHC	0.391925	lo	lo+med	TMB-unassociated
TCGA-DD-A73E	LIHC	0.44645	lo	lo+med	TMB-unassociated
TCGA-DD-A3A7	LIHC	0.5676	lo	lo+med	TMB-unassociated
TCGA-CC-A7IL	LIHC	0.57085	lo	lo+med	TMB-unassociated
TCGA-RC-A7SH	LIHC	0.59185	lo	lo+med	TMB-unassociated
TCGA-DD-A73B	LIHC	0.687625	lo	lo+med	TMB-unassociated
TCGA-CC-A7II	LIHC	0.690325	lo	lo+med	TMB-unassociated
TCGA-LG-A9QC	LIHC	0.69195	lo	lo+med	TMB-unassociated
TCGA-DD-A11A	LIHC	0.69925	lo	lo+med	TMB-unassociated
TCGA-MI-A75G	LIHC	0.701425	lo	lo+med	TMB-unassociated
TCGA-2Y-A9GZ	LIHC	0.768525	lo	lo+med	TMB-unassociated
TCGA-RC-A6M4	LIHC	0.8147	lo	lo+med	TMB-unassociated
TCGA-CC-A7IF	LIHC	0.8149	lo	lo+med	TMB-unassociated
TCGA-BC-A10R	LIHC	0.846575	lo	lo+med	TMB-unassociated
TCGA-G3-AAV2	LIHC	0.868425	lo	lo+med	TMB-unassociated
TCGA-DD-A39X	LIHC	0.87855	lo	lo+med	TMB-unassociated
TCGA-ZS-A9CE	LIHC	0.889225	lo	lo+med	TMB-unassociated
TCGA-DD-A118	LIHC	0.92895	lo	lo+med	TMB-unassociated
TCGA-DD-A73D	LIHC	0.985475	lo	lo+med	TMB-unassociated
TCGA-2Y-A9H7	LIHC	0.989925	lo	lo+med	TMB-unassociated
TCGA-DD-A4NL	LIHC	0.998875	lo	lo+med	TMB-unassociated
TCGA-DD-AAEG	LIHC	1.03085	lo	lo+med	TMB-unassociated
TCGA-LG-A6GG	LIHC	1.03367	lo	lo+med	TMB-unassociated
TCGA-DD-AAVZ	LIHC	1.07923	lo	lo+med	TMB-unassociated
TCGA-DD-AACG	LIHC	1.09492	lo	lo+med	TMB-unassociated
TCGA-NI-A8LF	LIHC	1.11557	lo	lo+med	TMB-unassociated
TCGA-ED-A82E	LIHC	1.13948	lo	lo+med	TMB-unassociated
TCGA-NI-A4U2	LIHC	1.19312	lo	lo+med	TMB-unassociated
TCGA-WQ-A9G7	LIHC	1.19873	lo	lo+med	TMB-unassociated
TCGA-5C-A9VG	LIHC	1.26903	lo	lo+med	TMB-unassociated
TCGA-CC-A7IH	LIHC	1.29665	lo	lo+med	TMB-unassociated
TCGA-DD-AAD5	LIHC	1.30943	lo	lo+med	TMB-unassociated
TCGA-DD-A1EE	LIHC	1.31765	lo	lo+med	TMB-unassociated
TCGA-DD-AACV	LIHC	1.3194	lo	lo+med	TMB-unassociated
TCGA-CC-A7IG	LIHC	1.33355	lo	lo+med	TMB-unassociated
TCGA-DD-AACS	LIHC	1.3403	lo	lo+med	TMB-unassociated
TCGA-CC-A8HU	LIHC	1.37662	lo	lo+med	TMB-unassociated
TCGA-ZP-A9D0	LIHC	1.3788	lo	lo+med	TMB-unassociated
TCGA-ES-A2HT	LIHC	1.41007	lo	lo+med	TMB-unassociated
TCGA-DD-A39Z	LIHC	1.41827	lo	lo+med	TMB-unassociated
TCGA-DD-A4NE	LIHC	1.43765	lo	lo+med	TMB-unassociated
TCGA-G3-A25U	LIHC	1.49828	lo	lo+med	TMB-unassociated
TCGA-ED-A8O5	LIHC	1.53173	lo	lo+med	TMB-unassociated
TCGA-DD-AAE3	LIHC	1.53747	lo	lo+med	TMB-unassociated
TCGA-2Y-A9GU	LIHC	1.55795	lo	lo+med	TMB-unassociated
TCGA-DD-AAW3	LIHC	1.56435	lo	lo+med	TMB-unassociated
TCGA-DD-A119	LIHC	1.57102	lo	lo+med	TMB-unassociated
TCGA-UB-A7MB	LIHC	1.58238	lo	lo+med	TMB-unassociated
TCGA-EP-A26S	LIHC	1.60905	lo	lo+med	TMB-unassociated
TCGA-CC-A8HS	LIHC	1.61895	lo	lo+med	TMB-unassociated
TCGA-DD-AAEB	LIHC	1.6355	lo	lo+med	TMB-unassociated
TCGA-FV-A3R3	LIHC	1.64433	lo	lo+med	TMB-unassociated
TCGA-DD-AACO	LIHC	1.65407	lo	lo+med	TMB-unassociated
TCGA-G3-A25T	LIHC	1.6619	lo	lo+med	TMB-unassociated
TCGA-DD-A11D	LIHC	1.6672	lo	lo+med	TMB-unassociated
TCGA-DD-A4NH	LIHC	1.70122	lo	lo+med	TMB-unassociated
TCGA-DD-AAED	LIHC	1.70525	lo	lo+med	TMB-unassociated
TCGA-CC-A5UE	LIHC	1.71455	lo	lo+med	TMB-unassociated
TCGA-CC-A3MC	LIHC	1.7191	lo	lo+med	TMB-unassociated
TCGA-MR-A520	LIHC	1.76648	lo	lo+med	TMB-unassociated
TCGA-DD-A3A5	LIHC	1.77085	lo	lo+med	TMB-unassociated
TCGA-DD-AAE9	LIHC	1.8069	lo	lo+med	TMB-unassociated
TCGA-DD-AADG	LIHC	1.8199	lo	lo+med	TMB-unassociated
TCGA-DD-A3A9	LIHC	1.83145	lo	lo+med	TMB-unassociated
TCGA-5R-AA1D	LIHC	1.83363	lo	lo+med	TMB-unassociated
TCGA-G3-AAV1	LIHC	1.83482	lo	lo+med	TMB-unassociated
TCGA-BC-A10U	LIHC	1.84155	lo	lo+med	TMB-unassociated
TCGA-2Y-A9H6	LIHC	1.84217	lo	lo+med	TMB-unassociated
TCGA-G3-A25S	LIHC	1.86845	lo	lo+med	TMB-unassociated
TCGA-CC-5259	LIHC	1.87125	lo	lo+med	TMB-unassociated
TCGA-UB-A7MC	LIHC	1.91993	lo	lo+med	TMB-unassociated
TCGA-DD-AACW	LIHC	1.94182	med	lo+med	TMB-unassociated
TCGA-FV-A4ZP	LIHC	1.94265	med	lo+med	TMB-unassociated
TCGA-WQ-AB4B	LIHC	1.97418	med	lo+med	TMB-unassociated
TCGA-DD-A11C	LIHC	2.0069	med	lo+med	TMB-unassociated
TCGA-DD-A4NK	LIHC	2.01803	med	lo+med	TMB-unassociated
TCGA-EP-A2KB	LIHC	2.02942	med	lo+med	TMB-unassociated
TCGA-DD-AADQ	LIHC	2.03245	med	lo+med	TMB-unassociated
TCGA-RC-A6M6	LIHC	2.03625	med	lo+med	TMB-unassociated
TCGA-DD-A1EI	LIHC	2.0368	med	lo+med	TMB-unassociated
TCGA-DD-AAVW	LIHC	2.04142	med	lo+med	TMB-unassociated
TCGA-BW-A5NP	LIHC	2.0608	med	lo+med	TMB-unassociated
TCGA-MI-A75C	LIHC	2.07163	med	lo+med	TMB-unassociated
TCGA-ED-A459	LIHC	2.0761	med	lo+med	TMB-unassociated
TCGA-DD-AADJ	LIHC	2.08885	med	lo+med	TMB-unassociated
TCGA-DD-A1EK	LIHC	2.0911	med	lo+med	TMB-unassociated
TCGA-DD-A4NO	LIHC	2.09483	med	lo+med	TMB-unassociated
TCGA-DD-A11B	LIHC	2.10545	med	lo+med	TMB-unassociated
TCGA-CC-A7IK	LIHC	2.11768	med	lo+med	TMB-unassociated
TCGA-DD-AACY	LIHC	2.12005	med	lo+med	TMB-unassociated
TCGA-BC-A5W4	LIHC	2.1226	med	lo+med	TMB-unassociated
TCGA-BC-A69H	LIHC	2.12363	med	lo+med	TMB-unassociated
TCGA-DD-A73C	LIHC	2.14228	med	lo+med	TMB-unassociated
TCGA-G3-AAV4	LIHC	2.1526	med	lo+med	TMB-unassociated
TCGA-G3-AAV0	LIHC	2.15445	med	lo+med	TMB-unassociated
TCGA-DD-AADM	LIHC	2.1919	med	lo+med	TMB-unassociated
TCGA-ED-A8O6	LIHC	2.19313	med	lo+med	TMB-unassociated
TCGA-DD-AAVY	LIHC	2.21272	med	lo+med	TMB-unassociated
TCGA-DD-AAC9	LIHC	2.23305	med	lo+med	TMB-unassociated
TCGA-DD-A1EL	LIHC	2.23862	med	lo+med	TMB-unassociated
TCGA-DD-AAEE	LIHC	2.25212	med	lo+med	TMB-unassociated
TCGA-DD-AAD8	LIHC	2.26052	med	lo+med	TMB-unassociated
TCGA-ED-A7PX	LIHC	2.2648	med	lo+med	TMB-unassociated
TCGA-DD-AACP	LIHC	2.2684	med	lo+med	TMB-unassociated
TCGA-QA-A7B7	LIHC	2.2852	med	lo+med	TMB-unassociated
TCGA-G3-A7M9	LIHC	2.28947	med	lo+med	TMB-unassociated
TCGA-2Y-A9H5	LIHC	2.29035	med	lo+med	TMB-unassociated
TCGA-XR-A8TF	LIHC	2.29263	med	lo+med	TMB-unassociated
TCGA-O8-A75V	LIHC	2.29305	med	lo+med	TMB-unassociated
TCGA-5C-A9VH	LIHC	2.29915	med	lo+med	TMB-unassociated
TCGA-WX-AA46	LIHC	2.30775	med	lo+med	TMB-unassociated
TCGA-DD-AADW	LIHC	2.30952	med	lo+med	TMB-unassociated
TCGA-WJ-A86L	LIHC	2.3153	med	lo+med	TMB-unassociated
TCGA-DD-A4NQ	LIHC	2.326	med	lo+med	TMB-unassociated
TCGA-DD-AAW2	LIHC	2.32835	med	lo+med	TMB-unassociated
TCGA-G3-A6UC	LIHC	2.38183	med	lo+med	TMB-unassociated
TCGA-2Y-A9H1	LIHC	2.38278	med	lo+med	TMB-unassociated
TCGA-DD-AAC8	LIHC	2.38802	med	lo+med	TMB-unassociated
TCGA-ED-A7XP	LIHC	2.40227	med	lo+med	TMB-unassociated
TCGA-ED-A66X	LIHC	2.46157	med	lo+med	TMB-unassociated
TCGA-CC-5264	LIHC	2.47737	med	lo+med	TMB-unassociated
TCGA-DD-A3A8	LIHC	2.47912	med	lo+med	TMB-unassociated
TCGA-DD-A1ED	LIHC	2.4844	med	lo+med	TMB-unassociated
TCGA-CC-A9FS	LIHC	2.50165	med	lo+med	TMB-unassociated
TCGA-DD-A3A2	LIHC	2.51558	med	lo+med	TMB-unassociated
TCGA-MI-A75I	LIHC	2.52305	med	lo+med	TMB-unassociated
TCGA-DD-AAW1	LIHC	2.5255	med	lo+med	TMB-unassociated
TCGA-DD-AACX	LIHC	2.5307	med	lo+med	TMB-unassociated
TCGA-CC-A5UC	LIHC	2.53345	med	lo+med	TMB-unassociated
TCGA-BD-A2L6	LIHC	2.5344	med	lo+med	TMB-unassociated
TCGA-DD-AADU	LIHC	2.54707	med	lo+med	TMB-unassociated
TCGA-CC-A3MA	LIHC	2.55297	med	lo+med	TMB-unassociated
TCGA-DD-AADK	LIHC	2.55808	med	lo+med	TMB-unassociated
TCGA-ZP-A9D4	LIHC	2.58035	med	lo+med	TMB-unassociated
TCGA-DD-A4NG	LIHC	2.58628	med	lo+med	TMB-unassociated
TCGA-BC-A3KF	LIHC	2.60697	med	lo+med	TMB-unassociated
TCGA-G3-A7M5	LIHC	2.62265	med	lo+med	TMB-unassociated
TCGA-BC-A10T	LIHC	2.63725	med	lo+med	TMB-unassociated
TCGA-DD-AACQ	LIHC	2.6521	med	lo+med	TMB-unassociated
TCGA-DD-AACH	LIHC	2.66102	med	lo+med	TMB-unassociated
TCGA-G3-A3CI	LIHC	2.671	med	lo+med	TMB-unassociated
TCGA-2Y-A9HA	LIHC	2.6774	med	lo+med	TMB-unassociated
TCGA-DD-AACA	LIHC	2.68337	med	lo+med	TMB-unassociated
TCGA-DD-AAE1	LIHC	2.6875	med	lo+med	TMB-unassociated
TCGA-RC-A6M3	LIHC	2.68803	med	lo+med	TMB-unassociated
TCGA-DD-AADA	LIHC	2.6969	med	lo+med	TMB-unassociated
TCGA-ED-A7PY	LIHC	2.69857	med	lo+med	TMB-unassociated
TCGA-RC-A7SB	LIHC	2.69988	med	lo+med	TMB-unassociated
TCGA-LG-A9QD	LIHC	2.7011	med	lo+med	TMB-unassociated
TCGA-DD-A4NV	LIHC	2.7056	med	lo+med	TMB-unassociated
TCGA-CC-A9FU	LIHC	2.70915	med	lo+med	TMB-unassociated
TCGA-DD-AAVR	LIHC	2.7217	med	lo+med	TMB-unassociated
TCGA-ZS-A9CG	LIHC	2.74322	med	lo+med	TMB-unassociated
TCGA-DD-AADL	LIHC	2.74733	med	lo+med	TMB-unassociated
TCGA-DD-AACF	LIHC	2.76552	med	lo+med	TMB-unassociated
TCGA-EP-A2KC	LIHC	2.7686	med	lo+med	TMB-unassociated
TCGA-CC-A5UD	LIHC	2.78163	med	lo+med	TMB-unassociated
TCGA-G3-A5SL	LIHC	2.78545	med	lo+med	TMB-unassociated
TCGA-DD-AADY	LIHC	2.80138	med	lo+med	TMB-unassociated
TCGA-XR-A8TE	LIHC	2.80518	med	lo+med	TMB-unassociated
TCGA-ZP-A9CY	LIHC	2.81677	med	lo+med	TMB-unassociated
TCGA-DD-AACT	LIHC	2.82835	med	lo+med	TMB-unassociated
TCGA-ZS-A9CD	LIHC	2.84775	med	lo+med	TMB-unassociated
TCGA-DD-A1EJ	LIHC	2.85332	med	lo+med	TMB-unassociated
TCGA-DD-AACE	LIHC	2.8789	med	lo+med	TMB-unassociated
TCGA-DD-AACK	LIHC	2.88678	med	lo+med	TMB-unassociated
TCGA-HP-A5N0	LIHC	2.89507	med	lo+med	TMB-unassociated
TCGA-BC-A10W	LIHC	2.89807	med	lo+med	TMB-unassociated
TCGA-DD-AADV	LIHC	2.91067	med	lo+med	TMB-unassociated
TCGA-DD-A113	LIHC	2.92183	med	lo+med	TMB-unassociated
TCGA-ZP-A9D1	LIHC	2.92327	med	lo+med	TMB-unassociated
TCGA-CC-A9FW	LIHC	2.93015	med	lo+med	TMB-unassociated
TCGA-G3-A3CH	LIHC	2.93383	med	lo+med	TMB-unassociated
TCGA-DD-AAVP	LIHC	2.93823	med	lo+med	TMB-unassociated
TCGA-DD-AADP	LIHC	2.96685	med	lo+med	TMB-unassociated
TCGA-DD-AADR	LIHC	2.9781	med	lo+med	TMB-unassociated
TCGA-GJ-A9DB	LIHC	2.97955	med	lo+med	TMB-unassociated
TCGA-KR-A7K0	LIHC	2.98698	med	lo+med	TMB-unassociated
TCGA-MI-A75E	LIHC	3.0069	med	lo+med	TMB-unassociated
TCGA-CC-A3MB	LIHC	3.01103	med	lo+med	TMB-unassociated
TCGA-G3-AAV7	LIHC	3.0211	med	lo+med	TMB-unassociated
TCGA-DD-AAE0	LIHC	3.02462	med	lo+med	TMB-unassociated
TCGA-BC-A10X	LIHC	3.0295	med	lo+med	TMB-unassociated
TCGA-RC-A7S9	LIHC	3.0503	med	lo+med	TMB-unassociated
TCGA-G3-AAUZ	LIHC	3.05262	med	lo+med	TMB-unassociated
TCGA-RC-A7SF	LIHC	3.06562	med	lo+med	TMB-unassociated
TCGA-UB-AA0V	LIHC	3.07428	med	lo+med	TMB-unassociated
TCGA-2Y-A9H4	LIHC	3.09077	med	lo+med	TMB-unassociated
TCGA-DD-AADF	LIHC	3.09402	med	lo+med	TMB-unassociated
TCGA-DD-A73A	LIHC	3.1002	med	lo+med	TMB-unassociated
TCGA-BW-A5NO	LIHC	3.1455	med	lo+med	TMB-unassociated
TCGA-DD-AADD	LIHC	3.14725	med	lo+med	TMB-unassociated
TCGA-2Y-A9H9	LIHC	3.15987	med	lo+med	TMB-unassociated
TCGA-FV-A2QQ	LIHC	3.17727	med	lo+med	TMB-unassociated
TCGA-DD-A39W	LIHC	3.1844	med	lo+med	TMB-unassociated
TCGA-DD-A1EF	LIHC	3.18953	med	lo+med	TMB-unassociated
TCGA-ZP-A9D2	LIHC	3.20282	med	lo+med	TMB-unassociated
TCGA-G3-A7M6	LIHC	3.21197	med	lo+med	TMB-unassociated
TCGA-DD-AAD0	LIHC	3.21303	med	lo+med	TMB-unassociated
TCGA-2Y-A9GV	LIHC	3.2147	med	lo+med	TMB-unassociated
TCGA-WX-AA44	LIHC	3.2265	med	lo+med	TMB-unassociated
TCGA-ED-A7XO	LIHC	3.22945	med	lo+med	TMB-unassociated
TCGA-DD-AAE7	LIHC	3.29427	med	lo+med	TMB-unassociated
TCGA-DD-AADO	LIHC	3.2953	med	lo+med	TMB-unassociated
TCGA-CC-5258	LIHC	3.31485	med	lo+med	TMB-unassociated
TCGA-G3-A5SM	LIHC	3.32017	med	lo+med	TMB-unassociated
TCGA-DD-AAD2	LIHC	3.33775	med	lo+med	TMB-unassociated
TCGA-YA-A8S7	LIHC	3.33865	med	lo+med	TMB-unassociated
TCGA-DD-AAVS	LIHC	3.3503	med	lo+med	TMB-unassociated
TCGA-DD-AAEI	LIHC	3.37188	med	lo+med	TMB-unassociated
TCGA-BD-A3EP	LIHC	3.39105	med	lo+med	TMB-unassociated
TCGA-5R-AAAM	LIHC	3.3953	med	lo+med	TMB-unassociated
TCGA-4R-AA8I	LIHC	3.39723	med	lo+med	TMB-unassociated
TCGA-2Y-A9H3	LIHC	3.42033	med	lo+med	TMB-unassociated
TCGA-2Y-A9GW	LIHC	3.44073	med	lo+med	TMB-unassociated
TCGA-FV-A495	LIHC	3.4587	med	lo+med	TMB-unassociated
TCGA-2Y-A9H2	LIHC	3.46225	med	lo+med	TMB-unassociated
TCGA-DD-A115	LIHC	3.4704	med	lo+med	TMB-unassociated
TCGA-DD-AAW0	LIHC	3.47255	med	lo+med	TMB-unassociated
TCGA-DD-A4NA	LIHC	3.51668	med	lo+med	TMB-unassociated
TCGA-G3-A25Y	LIHC	3.51697	med	lo+med	TMB-unassociated
TCGA-DD-A1EH	LIHC	3.57695	med	lo+med	TMB-unassociated
TCGA-5R-AA1C	LIHC	3.6097	med	lo+med	TMB-unassociated
TCGA-DD-A1EB	LIHC	3.6188	med	lo+med	TMB-unassociated
TCGA-FV-A23B	LIHC	3.62367	med	lo+med	TMB-unassociated
TCGA-XR-A8TG	LIHC	3.63457	med	lo+med	TMB-unassociated
TCGA-DD-AAVX	LIHC	3.63652	med	lo+med	TMB-unassociated
TCGA-CC-A9FV	LIHC	3.67172	med	lo+med	TMB-unassociated
TCGA-DD-AACU	LIHC	3.68653	med	lo+med	TMB-unassociated
TCGA-EP-A12J	LIHC	3.68815	med	lo+med	TMB-unassociated
TCGA-UB-AA0U	LIHC	3.68955	med	lo+med	TMB-unassociated
TCGA-DD-A39V	LIHC	3.69595	med	lo+med	TMB-unassociated
TCGA-DD-A4NJ	LIHC	3.70083	med	lo+med	TMB-unassociated
TCGA-2Y-A9GS	LIHC	3.71102	med	lo+med	TMB-unassociated
TCGA-DD-AADC	LIHC	3.7162	med	lo+med	TMB-unassociated
TCGA-PD-A5DF	LIHC	3.74907	med	lo+med	TMB-unassociated
TCGA-CC-5263	LIHC	3.75292	med	lo+med	TMB-unassociated
TCGA-K7-A6G5	LIHC	3.82525	med	lo+med	TMB-unassociated
TCGA-2Y-A9H0	LIHC	3.8425	med	lo+med	TMB-unassociated
TCGA-G3-A25V	LIHC	3.90085	med	lo+med	TMB-unassociated
TCGA-DD-AACN	LIHC	3.90583	med	lo+med	TMB-unassociated
TCGA-G3-A5SK	LIHC	3.94112	med	lo+med	TMB-unassociated
TCGA-DD-AADN	LIHC	3.95815	med	lo+med	TMB-unassociated
TCGA-K7-A5RF	LIHC	3.9625	med	lo+med	TMB-unassociated
TCGA-CC-5262	LIHC	3.96592	med	lo+med	TMB-unassociated
TCGA-UB-A7MD	LIHC	3.9675	med	lo+med	TMB-unassociated
TCGA-BC-A10Y	LIHC	3.98303	med	lo+med	TMB-unassociated
TCGA-DD-AAD1	LIHC	3.98415	med	lo+med	TMB-unassociated
TCGA-DD-AAD3	LIHC	3.98712	med	lo+med	TMB-unassociated
TCGA-HP-A5MZ	LIHC	3.98787	med	lo+med	TMB-unassociated
TCGA-ED-A4XI	LIHC	3.99313	med	lo+med	TMB-unassociated
TCGA-ZS-A9CF	LIHC	4.03185	med	lo+med	TMB-unassociated
TCGA-CC-A7IE	LIHC	4.05133	med	lo+med	TMB-unassociated
TCGA-FV-A2QR	LIHC	4.0575	med	lo+med	TMB-unassociated
TCGA-ZP-A9CV	LIHC	4.05775	med	lo+med	TMB-unassociated
TCGA-CC-5260	LIHC	4.06855	med	lo+med	TMB-unassociated
TCGA-G3-A3CK	LIHC	4.11203	med	lo+med	TMB-unassociated
TCGA-DD-AADS	LIHC	4.14015	med	lo+med	TMB-unassociated
TCGA-BC-A216	LIHC	4.1462	med	lo+med	TMB-unassociated
TCGA-2Y-A9H8	LIHC	4.18588	med	lo+med	TMB-unassociated
TCGA-DD-AAEA	LIHC	4.2665	med	lo+med	TMB-unassociated
TCGA-CC-A8HT	LIHC	4.28605	med	lo+med	TMB-unassociated
TCGA-KR-A7K7	LIHC	4.30735	med	lo+med	TMB-unassociated
TCGA-3K-AAZ8	LIHC	4.31355	med	lo+med	TMB-unassociated
TCGA-DD-A4NI	LIHC	4.35133	med	lo+med	TMB-unassociated
TCGA-DD-AAEK	LIHC	4.36707	med	lo+med	TMB-unassociated
TCGA-BC-A217	LIHC	4.3721	med	lo+med	TMB-unassociated
TCGA-2Y-A9HB	LIHC	4.45528	med	lo+med	TMB-unassociated
TCGA-DD-AAVV	LIHC	4.46253	med	lo+med	TMB-unassociated
TCGA-ZP-A9CZ	LIHC	4.49557	med	lo+med	TMB-unassociated
TCGA-UB-A7ME	LIHC	4.63408	med	lo+med	TMB-unassociated
TCGA-EP-A2KA	LIHC	4.64893	med	lo+med	TMB-unassociated
TCGA-DD-AACI	LIHC	4.6925	med	lo+med	TMB-unassociated
TCGA-DD-AAE4	LIHC	4.7535	med	lo+med	TMB-unassociated
TCGA-2Y-A9GX	LIHC	4.79845	med	lo+med	TMB-unassociated
TCGA-RG-A7D4	LIHC	4.86503	hi	hi	TMB-unassociated
TCGA-EP-A3RK	LIHC	4.88755	hi	hi	TMB-unassociated
TCGA-DD-AAVQ	LIHC	4.9175	hi	hi	TMB-unassociated
TCGA-DD-AADB	LIHC	4.95937	hi	hi	TMB-unassociated
TCGA-DD-A4ND	LIHC	4.975	hi	hi	TMB-unassociated
TCGA-DD-AACL	LIHC	4.98792	hi	hi	TMB-unassociated
TCGA-DD-AACB	LIHC	5.01898	hi	hi	TMB-unassociated
TCGA-DD-A4NS	LIHC	5.05685	hi	hi	TMB-unassociated
TCGA-G3-A5SJ	LIHC	5.10328	hi	hi	TMB-unassociated
TCGA-KR-A7K8	LIHC	5.1288	hi	hi	TMB-unassociated
TCGA-DD-AADI	LIHC	5.13232	hi	hi	TMB-unassociated
TCGA-DD-AACZ	LIHC	5.20258	hi	hi	TMB-unassociated
TCGA-DD-AAE2	LIHC	5.23498	hi	hi	TMB-unassociated
TCGA-GJ-A3OU	LIHC	5.24528	hi	hi	TMB-unassociated
TCGA-G3-AAV3	LIHC	5.42342	hi	hi	TMB-unassociated
TCGA-2Y-A9GT	LIHC	5.45335	hi	hi	TMB-unassociated
TCGA-2Y-A9GY	LIHC	5.45465	hi	hi	TMB-unassociated
TCGA-MI-A75H	LIHC	5.65238	hi	hi	TMB-unassociated
TCGA-DD-AAEH	LIHC	5.72635	hi	hi	TMB-unassociated
TCGA-DD-A73F	LIHC	5.89823	hi	hi	TMB-unassociated
TCGA-ED-A627	LIHC	5.9751	hi	hi	TMB-unassociated
TCGA-XR-A8TD	LIHC	6.1522	hi	hi	TMB-unassociated
TCGA-CC-A7IJ	LIHC	6.1587	hi	hi	TMB-unassociated
TCGA-DD-AACC	LIHC	6.19207	hi	hi	TMB-unassociated
TCGA-FV-A4ZQ	LIHC	6.39217	hi	hi	TMB-unassociated
TCGA-BC-A8YO	LIHC	6.43438	hi	hi	TMB-unassociated
TCGA-BW-A5NQ	LIHC	6.47435	hi	hi	TMB-unassociated
TCGA-DD-A114	LIHC	6.47835	hi	hi	TMB-unassociated
TCGA-UB-A7MF	LIHC	6.6039	hi	hi	TMB-unassociated
TCGA-K7-A5RG	LIHC	6.7225	hi	hi	TMB-unassociated
TCGA-ED-A5KG	LIHC	7.13448	hi	hi	TMB-unassociated
TCGA-DD-A1EC	LIHC	7.14008	hi	hi	TMB-unassociated
TCGA-CC-A3M9	LIHC	7.25418	hi	hi	TMB-unassociated
TCGA-2V-A95S	LIHC	7.34115	hi	hi	TMB-unassociated
TCGA-CC-A1HT	LIHC	7.3617	hi	hi	TMB-unassociated
TCGA-KK-A8IK	PRAD	-1.75025	lo	lo+med	TMB-unassociated
TCGA-M7-A722	PRAD	-1.0758	lo	lo+med	TMB-unassociated
TCGA-YL-A8S9	PRAD	-0.89245	lo	lo+med	TMB-unassociated
TCGA-FC-A5OB	PRAD	-0.320625	lo	lo+med	TMB-unassociated
TCGA-HC-A48F	PRAD	-0.12025	lo	lo+med	TMB-unassociated
TCGA-EJ-7317	PRAD	0.23865	lo	lo+med	TMB-unassociated
TCGA-XK-AAJR	PRAD	0.3915	lo	lo+med	TMB-unassociated
TCGA-HC-A76X	PRAD	0.557825	lo	lo+med	TMB-unassociated
TCGA-VN-A88R	PRAD	0.572875	lo	lo+med	TMB-unassociated
TCGA-EJ-7789	PRAD	0.621925	lo	lo+med	TMB-unassociated
TCGA-VN-A943	PRAD	0.701075	lo	lo+med	TMB-unassociated
TCGA-HC-8213	PRAD	0.7567	lo	lo+med	TMB-unassociated
TCGA-FC-A8O0	PRAD	0.833525	lo	lo+med	TMB-unassociated
TCGA-HC-7750	PRAD	0.91135	lo	lo+med	TMB-unassociated
TCGA-G9-6353	PRAD	0.9455	lo	lo+med	TMB-unassociated
TCGA-VP-A875	PRAD	1.02665	lo	lo+med	TMB-unassociated
TCGA-VP-A87B	PRAD	1.03563	lo	lo+med	TMB-unassociated
TCGA-HC-7744	PRAD	1.0472	lo	lo+med	TMB-unassociated
TCGA-VP-A879	PRAD	1.05608	lo	lo+med	TMB-unassociated
TCGA-CH-5741	PRAD	1.0728	lo	lo+med	TMB-unassociated
TCGA-J4-A6M7	PRAD	1.09685	lo	lo+med	TMB-unassociated
TCGA-YL-A8SF	PRAD	1.10383	lo	lo+med	TMB-unassociated
TCGA-2A-A8VV	PRAD	1.12437	lo	lo+med	TMB-unassociated
TCGA-KK-A8IF	PRAD	1.13702	lo	lo+med	TMB-unassociated
TCGA-TP-A8TV	PRAD	1.20487	lo	lo+med	TMB-unassociated
TCGA-CH-5767	PRAD	1.2148	lo	lo+med	TMB-unassociated
TCGA-J9-A8CK	PRAD	1.26232	lo	lo+med	TMB-unassociated
TCGA-KK-A7AP	PRAD	1.27497	lo	lo+med	TMB-unassociated
TCGA-YL-A8SB	PRAD	1.31573	lo	lo+med	TMB-unassociated
TCGA-QU-A6IP	PRAD	1.3663	lo	lo+med	TMB-unassociated
TCGA-ZG-A9L1	PRAD	1.38552	lo	lo+med	TMB-unassociated
TCGA-G9-A9S4	PRAD	1.43175	lo	lo+med	TMB-unassociated
TCGA-J9-A8CN	PRAD	1.48755	lo	lo+med	TMB-unassociated
TCGA-Y6-A8TL	PRAD	1.49083	lo	lo+med	TMB-unassociated
TCGA-EJ-A65G	PRAD	1.5454	lo	lo+med	TMB-unassociated
TCGA-J4-AATV	PRAD	1.55093	lo	lo+med	TMB-unassociated
TCGA-J4-A83K	PRAD	1.5524	lo	lo+med	TMB-unassociated
TCGA-Y6-A9XI	PRAD	1.55485	lo	lo+med	TMB-unassociated
TCGA-CH-5788	PRAD	1.55923	lo	lo+med	TMB-unassociated
TCGA-KK-A59X	PRAD	1.56513	lo	lo+med	TMB-unassociated
TCGA-G9-6351	PRAD	1.5843	lo	lo+med	TMB-unassociated
TCGA-H9-7775	PRAD	1.59403	lo	lo+med	TMB-unassociated
TCGA-CH-5765	PRAD	1.6033	lo	lo+med	TMB-unassociated
TCGA-EJ-A8FS	PRAD	1.60343	lo	lo+med	TMB-unassociated
TCGA-KK-A8IJ	PRAD	1.60855	lo	lo+med	TMB-unassociated
TCGA-2A-A8W1	PRAD	1.6587	lo	lo+med	TMB-unassociated
TCGA-G9-6336	PRAD	1.66705	lo	lo+med	TMB-unassociated
TCGA-YL-A9WH	PRAD	1.70103	lo	lo+med	TMB-unassociated
TCGA-EJ-7793	PRAD	1.707	lo	lo+med	TMB-unassociated
TCGA-ZG-A9L5	PRAD	1.72045	lo	lo+med	TMB-unassociated
TCGA-M7-A720	PRAD	1.73113	lo	lo+med	TMB-unassociated
TCGA-KK-A8I5	PRAD	1.74025	lo	lo+med	TMB-unassociated
TCGA-G9-7509	PRAD	1.74105	lo	lo+med	TMB-unassociated
TCGA-HI-7168	PRAD	1.76063	lo	lo+med	TMB-unassociated
TCGA-G9-7519	PRAD	1.77242	lo	lo+med	TMB-unassociated
TCGA-VP-A87D	PRAD	1.798	lo	lo+med	TMB-unassociated
TCGA-EJ-7115	PRAD	1.81035	lo	lo+med	TMB-unassociated
TCGA-YL-A8HL	PRAD	1.81133	lo	lo+med	TMB-unassociated
TCGA-X4-A8KS	PRAD	1.82105	lo	lo+med	TMB-unassociated
TCGA-EJ-A46D	PRAD	1.83048	lo	lo+med	TMB-unassociated
TCGA-EJ-5525	PRAD	1.8315	lo	lo+med	TMB-unassociated
TCGA-G9-6385	PRAD	1.83312	lo	lo+med	TMB-unassociated
TCGA-V1-A8WS	PRAD	1.8458	lo	lo+med	TMB-unassociated
TCGA-HC-7230	PRAD	1.85737	lo	lo+med	TMB-unassociated
TCGA-KC-A7FD	PRAD	1.85777	lo	lo+med	TMB-unassociated
TCGA-G9-6361	PRAD	1.85848	lo	lo+med	TMB-unassociated
TCGA-2A-AAYU	PRAD	1.85983	lo	lo+med	TMB-unassociated
TCGA-XJ-A83G	PRAD	1.86685	lo	lo+med	TMB-unassociated
TCGA-KK-A7B1	PRAD	1.86803	lo	lo+med	TMB-unassociated
TCGA-V1-A9OF	PRAD	1.8729	lo	lo+med	TMB-unassociated
TCGA-EJ-A7NG	PRAD	1.89672	lo	lo+med	TMB-unassociated
TCGA-HC-7080	PRAD	1.8995	lo	lo+med	TMB-unassociated
TCGA-EJ-5511	PRAD	1.91033	lo	lo+med	TMB-unassociated
TCGA-ZG-A9NI	PRAD	1.91158	lo	lo+med	TMB-unassociated
TCGA-J9-A8CP	PRAD	1.94345	med	lo+med	TMB-unassociated
TCGA-CH-5746	PRAD	1.94483	med	lo+med	TMB-unassociated
TCGA-V1-A9Z8	PRAD	1.95873	med	lo+med	TMB-unassociated
TCGA-V1-A9OQ	PRAD	1.98293	med	lo+med	TMB-unassociated
TCGA-G9-6499	PRAD	1.99277	med	lo+med	TMB-unassociated
TCGA-KK-A59Y	PRAD	2.00287	med	lo+med	TMB-unassociated
TCGA-V1-A8ML	PRAD	2.00398	med	lo+med	TMB-unassociated
TCGA-2A-A8W3	PRAD	2.00637	med	lo+med	TMB-unassociated
TCGA-VN-A88K	PRAD	2.00663	med	lo+med	TMB-unassociated
TCGA-XK-AAJA	PRAD	2.01955	med	lo+med	TMB-unassociated
TCGA-VN-A88L	PRAD	2.0215	med	lo+med	TMB-unassociated
[truncated: 4,988 more rows]

## Sheet: Supplementary_Data_File_3
EGA.ID	Tumor.group	Sex	Age.enrollment	c-Sscore	c-Score.group
EGAD00001001307	COAD/READ	F	30	2.42079	Med
EGAD00001002017	BRCA	F	48	2.42432	Med
EGAD00001002018	OTHER	M	64	1.67297	Low
EGAD00001001655	SARC	M	34	3.05479	Med
EGAD00001001656	OTHER	F	66	-3.96731	Low
EGAD00001002020	HNSC	M	44	7.20463	High
EGAD00001002022	COAD/READ	F	64	1.78564	Low
EGAD00001002023	LUAD	M	51	3.6349	Med
EGAD00001002021	BRCA	F	35	5.67119	High
EGAD00001002024	OTHER	F	38	5.45367	High
EGAD00001002025	COAD/READ	M	58	2.93435	Med
EGAD00001001308	CHOL	F	33	4.09081	Med
EGAD00001002026	BRCA	F	54	3.87088	Med
EGAD00001001309	OTHER	F	38	0.858388	Low
EGAD00001002027	COAD/READ	M	63	-6.4867	Low
EGAD00001002028	PAAD	F	84	4.46878	Med
EGAD00001001657	OTHER	F	61	-0.461379	Low
EGAD00001002029	OTHER	F	52	0.841362	Low
EGAD00001001961	LUAD	F	46	4.84953	High
EGAD00001002030	BRCA	F	48	2.35386	Med
EGAD00001002031	BRCA	F	50	5.28201	High
EGAD00001001963	LUSC	M	58	3.37288	Med
EGAD00001001962	LUAD	F	53	4.50575	Med
EGAD00001002032	OTHER	M	42	2.23177	Med
EGAD00001002033	BRCA	F	48	5.29674	High
EGAD00001002034	PAAD	M	44	4.22187	Med
EGAD00001001964	LUAD	M	68	3.98643	Med
EGAD00001002035	OTHER	F	61	6.29036	High
EGAD00001002036	OTHER	F	53	2.59143	Med
EGAD00001003049	PRAD	M	51	1.77055	Low
EGAD00001002041	BRCA	F	36	5.6722	High
EGAD00001002038	OTHER	F	64	8.57382	High
EGAD00001002039	OV	F	66	3.25825	Med
EGAD00001002042	UCEC	F	65	4.40457	Med
EGAD00001002044	BRCA	F	39	5.62942	High
EGAD00001002043	OTHER	M	42	-0.914911	Low
EGAD00001002045	LUAD	F	64	0.474844	Low
EGAD00001002047	OTHER	F	47	3.67606	Med
EGAD00001002046	SARC	F	34	3.4345	Med
EGAD00001002049	ACC	M	19	-0.981196	Low
EGAD00001002048	BRCA	F	58	3.03098	Med
EGAD00001001310	MESO	F	31	3.77491	Med
EGAD00001001311	MESO	F	66	8.97967	High
EGAD00001002531	BRCA	F	60	3.65319	Med
EGAD00001002532	BRCA	F	46	2.031	Med
EGAD00001002533	OV	F	56	6.28997	High
EGAD00001001965	LUAD	F	62	3.90396	Med
EGAD00001002534	BRCA	F	60	5.4738	High
EGAD00001002535	BRCA	F	61	1.68046	Low
EGAD00001002536	BRCA	F	51	-9.96578	Low
EGAD00001002538	SARC	F	57	3.35992	Med
EGAD00001002537	CHOL	M	70	1.88174	Low
EGAD00001002542	BRCA	F	52	5.24752	High
EGAD00001002545	OTHER	F	59	6.00738	High
EGAD00001002540	BRCA	F	57	4.91125	High
EGAD00001002539	OTHER	F	39	0.355571	Low
EGAD00001002541	SARC	M	65	3.09004	Med
EGAD00001002544	OV	F	58	6.80422	High
EGAD00001002543	BRCA	F	50	3.51813	Med
EGAD00001003050	OV	F	40	2.65249	Med
EGAD00001002546	SKCM	F	30	1.32347	Low
EGAD00001002551	BRCA	F	50	2.11847	Med
EGAD00001002547	BRCA	F	44	3.60258	Med
EGAD00001002972	BRCA	F	67	-2.42184	Low
EGAD00001002550	COAD/READ	F	63	1.97039	Med
EGAD00001002548	LUAD	F	50	0.717629	Low
EGAD00001002553	OTHER	F	61	8.89391	High
EGAD00001002549	BRCA	F	61	5.35966	High
EGAD00001001966	LUAD	F	55	3.97537	Med
EGAD00001002556	OTHER	F	54	1.98913	Med
EGAD00001002557	BRCA	F	59	1.36035	Low
EGAD00001002554	BRCA	F	46	5.52533	High
EGAD00001002552	SARC	F	24	3.37839	Med
EGAD00001002555	BRCA	F	60	5.36402	High
EGAD00001002568	UCEC	F	57	3.38139	Med
EGAD00001002558	BRCA	F	54	1.26803	Low
EGAD00001002565	OV	F	44	4.28913	Med
EGAD00001002559	BRCA	F	75	2.45189	Med
EGAD00001002560	CESC	F	45	5.7789	High
EGAD00001002561	CESC	F	50	5.67959	High
EGAD00001002563	OTHER	F	62	7.59412	High
EGAD00001002562	SARC	M	22	3.41583	Med
EGAD00001002566	UVM	M	66	3.07523	Med
EGAD00001002564	LUAD	F	42	6.77424	High
EGAD00001002567	COAD/READ	M	55	2.10266	Med
EGAD00001002571	COAD/READ	M	61	2.64393	Med
EGAD00001002574	BRCA	F	52	3.11863	Med
EGAD00001002575	COAD/READ	F	51	2.28994	Med
EGAD00001002569	BLCA	F	34	4.18896	Med
EGAD00001002570	SARC	F	66	2.67683	Med
EGAD00001002589	OTHER	M	69	-0.941014	Low
EGAD00001002581	SARC	M	62	3.42352	Med
EGAD00001002572	BRCA	F	62	2.03569	Med
EGAD00001002573	COAD/READ	M	33	4.79612	Med
EGAD00001001876	COAD/READ	F	66	3.99368	Med
EGAD00001002578	BRCA	F	65	3.68375	Med
EGAD00001002582	OTHER	M	61	3.87998	Med
EGAD00001002576	BRCA	F	31	4.17692	Med
EGAD00001002580	BRCA	F	81	4.10779	Med
EGAD00001002583	SARC	M	60	6.21185	High
EGAD00001002579	BRCA	F	66	5.2592	High
EGAD00001001658	HNSC	M	59	3.09145	Med
EGAD00001002587	BRCA	F	75	3.51783	Med
EGAD00001002584	SKCM	F	79	2.97597	Med
EGAD00001002585	SKCM	F	66	3.89699	Med
EGAD00001002586	OTHER	F	48	7.49487	High
EGAD00001002588	COAD/READ	M	59	5.02313	High
EGAD00001002591	OTHER	F	46	1.26986	Low
EGAD00001002590	OTHER	F	61	5.00319	High
EGAD00001002592	PAAD	M	34	1.12947	Low
EGAD00001002596	OTHER	M	67	3.35322	Med
EGAD00001002593	SARC	M	59	-4.76549	Low
EGAD00001002594	MESO	F	52	3.1047	Med
EGAD00001002597	PAAD	F	47	1.3396	Low
EGAD00001002595	ESCA	M	48	0.239208	Low
EGAD00001002599	THCA	M	67	-0.302851	Low
EGAD00001002598	COAD/READ	F	65	4.54007	Med
EGAD00001001967	LUAD	F	51	2.74008	Med
EGAD00001002600	UCEC	F	58	1.4422	Low
EGAD00001002601	BRCA	F	61	2.42536	Med
EGAD00001002603	BRCA	F	70	3.80702	Med
EGAD00001001968	LUAD	M	73	4.58827	Med
EGAD00001002610	OTHER	F	64	4.36438	Med
EGAD00001002604	OV	F	54	-0.621513	Low
EGAD00001002605	OTHER	F	60	3.72859	Med
EGAD00001002608	SARC	M	79	3.85586	Med
EGAD00001002606	CHOL	M	47	0.646329	Low
EGAD00001002607	OTHER	M	67	-0.101412	Low
EGAD00001002609	BRCA	F	66	4.37444	Med
EGAD00001002612	ESCA	M	77	4.8398	High
EGAD00001002611	COAD/READ	M	49	4.74294	Med
EGAD00001002614	THYM	M	26	8.55459	High
EGAD00001002973	COAD/READ	M	65	2.04714	Med
EGAD00001002974	STAD	F	51	1.47521	Low
EGAD00001003646	OTHER	M	67	3.8442	Med
EGAD00001002613	BRCA	F	74	3.90482	Med
EGAD00001002617	OTHER	M	59	1.37483	Low
EGAD00001002619	COAD/READ	F	54	3.32016	Med
EGAD00001002618	COAD/READ	M	77	2.02483	Med
EGAD00001002625	SARC	F	58	-0.58009	Low
EGAD00001002615	COAD/READ	M	46	3.28826	Med
EGAD00001002616	SARC	F	60	5.21169	High
EGAD00001002620	SARC	M	37	0.260017	Low
EGAD00001003089	OTHER	F	52	3.472	Med
EGAD00001004596	LUAD	F	32	3.7963	Med
EGAD00001001969	LUAD	F	64	3.54935	Med
EGAD00001002623	CHOL	F	39	3.96389	Med
EGAD00001002628	OTHER	F	58	6.17093	High
EGAD00001002634	COAD/READ	F	57	1.38779	Low
EGAD00001002621	PAAD	F	69	4.27892	Med
EGAD00001002622	COAD/READ	M	59	2.41616	Med
EGAD00001003605	COAD/READ	F	54	3.51773	Med
EGAD00001002626	PAAD	F	62	3.4443	Med
EGAD00001003051	CHOL	M	58	5.35621	High
EGAD00001004903	LUSC	M	72	7.74313	High
EGAD00001002630	STAD	M	65	1.42381	Low
EGAD00001002629	COAD/READ	F	69	2.89573	Med
EGAD00001002632	OTHER	M	40	0.319644	Low
EGAD00001002631	UCEC	F	67	6.83354	High
EGAD00001002624	OTHER	M	61	3.52715	Med
EGAD00001002627	OTHER	F	68	0.861565	Low
EGAD00001002636	PAAD	M	64	2.9999	Med
EGAD00001002635	BRCA	F	40	1.6189	Low
EGAD00001002633	UCEC	F	55	5.34786	High
EGAD00001002994	OTHER	M	49	4.29161	Med
EGAD00001002979	COAD/READ	F	60	1.46546	Low
EGAD00001002637	COAD/READ	M	63	2.17345	Med
EGAD00001002638	PRAD	M	73	2.34978	Med
EGAD00001002639	BRCA	F	55	3.8626	Med
EGAD00001002641	OTHER	M	54	1.09828	Low
EGAD00001003010	SARC	F	57	2.78276	Med
EGAD00001002976	CHOL	F	63	2.3292	Med
EGAD00001002646	MESO	M	62	4.90498	High
EGAD00001002640	SARC	M	58	3.86144	Med
EGAD00001002645	BRCA	F	52	3.35601	Med
EGAD00001002644	LIHC	M	66	4.27835	Med
EGAD00001002642	CHOL	F	63	2.70158	Med
EGAD00001002643	BRCA	F	66	2.32636	Med
EGAD00001002978	COAD/READ	M	58	4.00555	Med
EGAD00001002980	LIHC	F	36	3.43862	Med
EGAD00001002981	PAAD	F	50	3.20152	Med
EGAD00001003009	BRCA	F	65	1.38452	Low
EGAD00001002647	PAAD	M	79	3.5524	Med
EGAD00001002985	LUAD	M	66	2.10251	Med
EGAD00001002997	BRCA	F	59	6.51554	High
EGAD00001003617	LUAD	F	69	3.23392	Med
EGAD00001002984	PAAD	M	67	8.50099	High
EGAD00001002987	CESC	F	52	8.05241	High
EGAD00001003001	OV	F	59	7.37791	High
EGAD00001002982	COAD/READ	F	59	5.16783	High
EGAD00001002983	LUAD	F	61	4.15621	Med
EGAD00001003008	UCS	F	59	2.87066	Med
EGAD00001002998	COAD/READ	M	77	0.343273	Low
EGAD00001003007	COAD/READ	M	77	2.49759	Med
EGAD00001002993	OTHER	M	71	6.6027	High
EGAD00001002999	BRCA	F	58	2.02804	Med
EGAD00001003022	COAD/READ	M	66	1.95411	Med
EGAD00001002986	BRCA	F	78	5.38708	High
EGAD00001003000	BRCA	F	57	3.73373	Med
EGAD00001003002	OTHER	F	55	1.05736	Low
EGAD00001002995	UCS	F	57	6.2648	High
EGAD00001002988	BRCA	F	68	4.08192	Med
EGAD00001002996	SARC	M	46	4.59707	Med
EGAD00001002992	BRCA	F	62	-0.814281	Low
EGAD00001003014	COAD/READ	F	67	1.02784	Low
EGAD00001002989	THCA	F	67	1.60372	Low
EGAD00001002990	COAD/READ	F	72	1.2647	Low
EGAD00001002991	CHOL	F	64	4.12507	Med
EGAD00001003005	LUAD	F	59	4.71962	Med
EGAD00001003003	BRCA	F	58	2.29384	Med
EGAD00001003013	STAD	F	49	2.28791	Med
EGAD00001003006	THCA	F	38	2.56567	Med
EGAD00001003011	LUSC	M	48	1.41635	Low
EGAD00001003004	GBM	F	19	3.74359	Med
EGAD00001003015	BRCA	F	55	2.16079	Med
EGAD00001003633	COAD/READ	M	71	1.63193	Low
EGAD00001003012	COAD/READ	M	65	1.87623	Low
EGAD00001003016	BRCA	F	46	4.7243	Med
EGAD00001003018	SARC	M	24	0.226326	Low
EGAD00001003017	OTHER	M	67	4.27953	Med
EGAD00001003644	SARC	M	63	5.0018	High
EGAD00001003021	BRCA	F	45	3.87732	Med
EGAD00001003019	UVM	M	60	3.4442	Med
EGAD00001003034	COAD/READ	F	67	0.941515	Low
EGAD00001003031	OTHER	M	46	5.52548	High
EGAD00001003024	SARC	M	49	4.87531	High
EGAD00001003020	OV	F	27	4.66399	Med
EGAD00001003023	KIRP	M	33	7.30684	High
EGAD00001003025	UCEC	F	62	3.64401	Med
EGAD00001003040	SARC	M	52	1.4395	Low
EGAD00001003032	ESCA	M	57	1.48959	Low
EGAD00001003026	BRCA	F	46	2.81467	Med
EGAD00001003029	PAAD	M	67	2.93053	Med
EGAD00001003027	OTHER	M	41	1.92882	Low
EGAD00001003028	BRCA	F	40	3.60505	Med
EGAD00001003039	BRCA	F	54	4.23479	Med
EGAD00001003030	BRCA	F	39	6.17648	High
EGAD00001003033	BRCA	F	64	0.437262	Low
EGAD00001003042	BRCA	F	40	3.28751	Med
EGAD00001003036	OV	F	39	3.62469	Med
EGAD00001003035	BRCA	F	69	5.62659	High
EGAD00001003041	COAD/READ	M	34	6.83639	High
EGAD00001003052	OTHER	M	68	5.17481	High
EGAD00001003037	BRCA	F	45	3.10485	Med
EGAD00001003038	BRCA	F	72	5.88145	High
EGAD00001003048	OTHER	M	69	-0.731101	Low
EGAD00001003056	SARC	M	58	2.86515	Med
EGAD00001003616	LUAD	F	59	2.16787	Med
EGAD00001002648	PAAD	M	52	2.97007	Med
EGAD00001003065	OTHER	M	42	2.02533	Med
EGAD00001003043	BRCA	F	68	5.50517	High
EGAD00001003058	BRCA	F	67	4.453	Med
EGAD00001003047	LUAD	M	74	4.04666	Med
EGAD00001003044	BRCA	F	42	2.23056	Med
EGAD00001003045	LUAD	F	46	3.67369	Med
EGAD00001003061	ESCA	M	61	2.91555	Med
EGAD00001003046	COAD/READ	F	62	3.63153	Med
EGAD00001003067	ESCA	M	26	3.9856	Med
EGAD00001004598	PAAD	M	68	2.18698	Med
EGAD00001003066	OTHER	M	64	3.99365	Med
EGAD00001003063	OTHER	F	65	2.89467	Med
EGAD00001003055	OTHER	M	44	4.40095	Med
EGAD00001003054	OV	F	56	5.90224	High
EGAD00001003059	UCS	F	60	4.36955	Med
EGAD00001003053	ACC	F	26	2.81322	Med
EGAD00001003648	GBM	M	65	1.14027	Low
EGAD00001003074	BRCA	F	67	2.63334	Med
EGAD00001003068	BRCA	F	57	1.2544	Low
EGAD00001003627	OTHER	M	56	2.60907	Med
EGAD00001003057	LUAD	F	67	5.31915	High
EGAD00001003060	SARC	M	53	2.50376	Med
EGAD00001003062	SARC	F	26	2.34414	Med
EGAD00001003064	OV	F	57	7.79494	High
EGAD00001002891	SARC	F	60	4.32601	Med
EGAD00001003072	BRCA	F	42	6.04572	High
EGAD00001003071	MESO	M	70	1.76437	Low
EGAD00001003069	OTHER	M	37	1.84584	Low
EGAD00001003070	BRCA	F	36	4.81735	Med
EGAD00001003073	PAAD	F	51	2.66061	Med
EGAD00001003082	OTHER	F	60	0.767574	Low
EGAD00001003078	BRCA	F	57	2.66707	Med
EGAD00001003643	COAD/READ	F	66	1.86201	Low
EGAD00001003603	SKCM	M	49	2.19591	Med
EGAD00001003075	COAD/READ	M	70	1.75799	Low
EGAD00001003076	LUAD	F	60	3.17298	Med
EGAD00001003652	BRCA	F	69	1.96238	Med
EGAD00001003083	BRCA	F	71	3.38425	Med
EGAD00001003626	OTHER	F	57	0.845927	Low
EGAD00001003081	BRCA	F	61	0.660554	Low
EGAD00001003077	COAD/READ	M	68	3.56992	Med
EGAD00001003079	OTHER	M	80	2.97546	Med
EGAD00001003606	COAD/READ	F	64	3.29639	Med
EGAD00001003612	LUAD	F	70	4.28504	Med
EGAD00001003609	OV	F	74	5.05444	High
EGAD00001003649	COAD/READ	M	50	4.18937	Med
EGAD00001003610	OV	F	63	6.32926	High
EGAD00001003645	OTHER	F	35	2.45874	Med
EGAD00001003631	BRCA	F	50	3.38328	Med
EGAD00001003640	OTHER	M	62	-1.67458	Low
EGAD00001003625	BRCA	F	51	1.67682	Low
EGAD00001003651	COAD/READ	F	40	0.319551	Low
EGAD00001004898	COAD/READ	M	55	0.162725	Low
EGAD00001003080	PAAD	M	62	5.11862	High
EGAD00001003630	SARC	F	36	4.85269	High
EGAD00001003639	OTHER	F	65	7.34496	High
EGAD00001003085	OTHER	F	55	3.87125	Med
EGAD00001003650	OTHER	M	70	6.72937	High
EGAD00001003641	BRCA	F	42	3.97192	Med
EGAD00001003637	PAAD	F	82	2.26471	Med
EGAD00001003084	COAD/READ	F	49	2.92922	Med
EGAD00001003618	MESO	M	72	5.48083	High
EGAD00001003621	BRCA	F	73	2.98446	Med
EGAD00001003632	OTHER	M	72	-4.43325	Low
EGAD00001003622	BRCA	F	39	4.3192	Med
EGAD00001003624	COAD/READ	M	53	1.98985	Med
EGAD00001003636	OTHER	M	24	1.42224	Low
EGAD00001003629	ESCA	M	60	2.36821	Med
EGAD00001003619	COAD/READ	M	69	3.13074	Med
EGAD00001003611	COAD/READ	M	76	2.06789	Med
EGAD00001003086	COAD/READ	F	45	0.0855416	Low
EGAD00001003620	COAD/READ	F	49	2.52072	Med
EGAD00001003091	OV	F	55	4.39093	Med
EGAD00001003647	COAD/READ	M	59	3.04618	Med
EGAD00001004597	BRCA	F	41	2.50799	Med
EGAD00001003642	OTHER	M	33	0.343159	Low
EGAD00001003635	BRCA	F	59	3.17733	Med
EGAD00001003607	OTHER	F	54	4.81889	Med
EGAD00001003638	PRAD	M	79	4.97135	High
EGAD00001003613	BRCA	F	31	2.73929	Med
EGAD00001003614	LUSC	M	70	5.52443	High
EGAD00001003628	OTHER	F	52	5.11954	High
EGAD00001003623	COAD/READ	M	62	3.68583	Med
EGAD00001003608	OTHER	F	59	2.19772	Med
EGAD00001003604	CHOL	M	55	6.88334	High
EGAD00001003693	COAD/READ	F	34	4.66572	Med
EGAD00001003700	THYM	F	51	5.39119	High
EGAD00001003676	ACC	F	58	-0.408186	Low
EGAD00001003689	OTHER	M	64	4.84011	High
EGAD00001003658	SARC	F	28	2.35342	Med
EGAD00001003678	THYM	F	44	5.82619	High
EGAD00001003685	SARC	M	24	3.4894	Med
EGAD00001004905	ACC	F	51	1.9255	Low
EGAD00001003664	BRCA	F	48	3.59589	Med
EGAD00001003670	BRCA	F	65	4.68796	Med
EGAD00001003673	ESCA	M	76	7.61956	High
EGAD00001003682	LUAD	F	39	5.10179	High
EGAD00001003680	OV	F	55	6.17699	High
EGAD00001003659	OTHER	M	22	2.28388	Med
EGAD00001003684	BRCA	F	55	3.50966	Med
EGAD00001003655	COAD/READ	F	82	5.33396	High
EGAD00001003696	BRCA	M	65	3.56038	Med
EGAD00001003691	HNSC	M	56	-4.78509	Low
EGAD00001003702	OV	F	70	3.77986	Med
EGAD00001003669	COAD/READ	M	41	4.88768	High
EGAD00001003653	LUAD	M	65	3.5482	Med
EGAD00001003695	SKCM	M	69	5.84601	High
EGAD00001003683	UCS	F	45	4.30079	Med
EGAD00001003679	OTHER	M	52	1.03772	Low
EGAD00001003663	BRCA	F	53	2.63839	Med
EGAD00001003666	BRCA	F	68	3.5543	Med
EGAD00001004599	SKCM	M	57	2.82779	Med
EGAD00001003677	COAD/READ	M	48	3.09775	Med
EGAD00001003687	BRCA	F	70	2.02591	Med
EGAD00001003701	SARC	F	72	2.35265	Med
EGAD00001003698	OTHER	F	60	4.27862	Med
EGAD00001003699	LUAD	M	56	3.2737	Med
EGAD00001003660	COAD/READ	M	47	1.84211	Low
EGAD00001003720	BRCA	F	50	5.03401	High
EGAD00001003692	OTHER	M	62	2.03132	Med
EGAD00001003667	OTHER	M	73	2.11812	Med
EGAD00001003681	BRCA	F	43	4.40872	Med
EGAD00001004600	LUAD	F	62	4.5222	Med
EGAD00001003688	OTHER	M	28	4.96862	High
EGAD00001003671	BRCA	F	62	6.97342	High
EGAD00001003665	COAD/READ	F	58	-2.73501	Low
EGAD00001003657	LUAD	M	66	3.91014	Med
EGAD00001003661	LUAD	F	60	3.81185	Med
EGAD00001003654	BRCA	F	36	1.98335	Med
EGAD00001004601	SARC	M	55	3.56565	Med
EGAD00001003668	SARC	M	20	2.58022	Med
EGAD00001003694	OTHER	M	51	6.21541	High
EGAD00001003697	OTHER	F	56	4.794	Med
EGAD00001003674	BRCA	F	49	6.09269	High
EGAD00001003656	BRCA	F	57	2.01349	Med
EGAD00001003686	OTHER	M	61	1.37824	Low
EGAD00001003675	BRCA	F	57	4.84844	High
EGAD00001003672	OV	F	53	3.10111	Med
EGAD00001003662	OTHER	F	60	3.80347	Med
EGAD00001003733	SARC	F	56	3.98245	Med
EGAD00001003730	SKCM	M	48	6.15138	High
EGAD00001003728	OTHER	M	53	4.90034	High
EGAD00001003731	BRCA	F	65	2.01722	Med
EGAD00001003710	COAD/READ	F	36	4.61317	Med
EGAD00001003734	HNSC	M	73	3.64592	Med
EGAD00001003724	OTHER	M	42	9.98299	High
EGAD00001003741	BRCA	F	55	3.31205	Med
EGAD00001003744	OTHER	F	35	3.71971	Med
EGAD00001003742	LUAD	F	29	7.8345	High
EGAD00001003721	BRCA	F	62	4.18188	Med
EGAD00001003716	HNSC	M	77	7.46335	High
EGAD00001004616	CESC	F	52	5.22696	High
EGAD00001003736	PAAD	F	55	4.09682	Med
EGAD00001003718	PAAD	M	40	2.82584	Med
EGAD00001003726	OTHER	F	74	6.29346	High
EGAD00001003743	BRCA	F	45	2.76125	Med
EGAD00001003714	BRCA	F	60	5.22841	High
EGAD00001004602	SARC	M	23	3.17403	Med
EGAD00001003709	OV	F	67	-0.245092	Low
EGAD00001003717	LUAD	M	46	4.06588	Med
EGAD00001003719	BRCA	F	32	3.68819	Med
EGAD00001003737	HNSC	F	38	-1.48781	Low
EGAD00001003723	OTHER	F	57	5.41448	High
EGAD00001003713	OV	F	70	5.421	High
EGAD00001003735	SKCM	M	78	3.69418	Med
EGAD00001003739	BRCA	F	59	4.0532	Med
EGAD00001004605	UVM	F	58	3.46646	Med
EGAD00001003729	OTHER	M	70	8.08886	High
EGAD00001004606	COAD/READ	M	45	2.96922	Med
EGAD00001003725	COAD/READ	F	51	3.62903	Med
EGAD00001003708	BRCA	F	61	5.9768	High
EGAD00001003715	CHOL	M	60	4.25966	Med
EGAD00001003732	BRCA	F	40	3.49821	Med
EGAD00001003727	PAAD	F	69	4.15041	Med
EGAD00001004604	PAAD	M	48	3.98069	Med
EGAD00001004621	OTHER	F	57	1.83821	Low
EGAD00001004608	OV	F	47	1.65661	Low
EGAD00001004615	OTHER	M	59	4.10857	Med
EGAD00001003738	SARC	F	52	1.43417	Low
EGAD00001004610	SKCM	M	69	6.17402	High
EGAD00001004664	OTHER	F	33	-0.912545	Low
EGAD00001004609	SARC	M	54	1.15378	Low
EGAD00001004613	BRCA	F	57	3.44106	Med
EGAD00001003712	LUAD	M	57	2.25171	Med
EGAD00001004614	THCA	F	47	0.193957	Low
EGAD00001004607	COAD/READ	F	51	3.13737	Med
EGAD00001004611	OTHER	F	72	4.73766	Med
EGAD00001004612	PAAD	M	54	2.81655	Med
EGAD00001004618	UCS	F	56	4.53847	Med
EGAD00001004627	COAD/READ	F	51	3.80281	Med
EGAD00001004617	OTHER	M	62	2.80557	Med
EGAD00001004619	STAD	M	32	6.02061	High
EGAD00001004623	BRCA	F	68	4.31929	Med
EGAD00001004636	UCEC	F	39	4.35417	Med
EGAD00001004620	OV	F	71	1.02835	Low
EGAD00001004622	COAD/READ	F	52	4.8825	High
EGAD00001004624	DLBC	M	43	2.31217	Med
EGAD00001004632	BRCA	F	57	3.48286	Med
EGAD00001004628	SARC	M	50	3.51286	Med
EGAD00001004625	STAD	M	72	2.043	Med
EGAD00001004629	SARC	M	65	3.56155	Med
EGAD00001004626	LUAD	M	59	5.10234	High
EGAD00001004639	SARC	M	45	7.16226	High
EGAD00001004635	OTHER	M	58	-1.75108	Low
EGAD00001003740	PAAD	F	60	3.58309	Med
EGAD00001004638	OV	F	67	4.79135	Med
EGAD00001004630	OTHER	M	35	1.83662	Low
EGAD00001004634	LUAD	F	65	3.87458	Med
EGAD00001004897	BRCA	F	51	5.37766	High
EGAD00001004633	KIRP	M	47	3.94326	Med
EGAD00001004631	BRCA	F	54	3.81421	Med
EGAD00001004650	LUAD	M	64	3.7535	Med
EGAD00001004644	LUAD	M	63	2.97703	Med
EGAD00001004640	PAAD	M	67	1.87625	Low
EGAD00001004641	SARC	M	24	2.04263	Med
EGAD00001004651	BRCA	F	63	1.68941	Low
EGAD00001004642	PAAD	F	56	1.69723	Low
EGAD00001004646	COAD/READ	M	48	2.65276	Med
EGAD00001004667	UVM	F	67	0.78531	Low
EGAD00001003711	BRCA	F	67	5.27022	High
EGAD00001004653	SKCM	M	58	2.97968	Med
EGAD00001004645	SARC	M	77	3.18954	Med
EGAD00001004647	UVM	M	86	2.80829	Med
EGAD00001004652	STAD	F	56	3.00978	Med
EGAD00001004643	LUSC	F	82	4.24329	Med
EGAD00001004649	CHOL	M	51	0.913359	Low
EGAD00001004675	BRCA	F	65	3.16752	Med
EGAD00001004665	COAD/READ	M	73	4.44017	Med
EGAD00001004661	OV	F	62	2.00723	Med
EGAD00001004659	BRCA	F	50	4.56602	Med
EGAD00001004660	OTHER	M	31	2.32473	Med
EGAD00001004671	BRCA	F	52	2.67305	Med
EGAD00001004658	SARC	M	69	-2.45637	Low
EGAD00001004656	OTHER	M	69	2.91682	Med
EGAD00001004655	HNSC	M	56	5.26139	High
EGAD00001004899	BRCA	F	36	0.697124	Low
EGAD00001004676	BRCA	F	42	1.93345	Low
EGAD00001004654	BRCA	F	37	3.25546	Med
EGAD00001003722	KIRP	M	27	1.1398	Low
EGAD00001004657	CHOL	F	70	5.57167	High
EGAD00001004666	PAAD	F	56	3.33593	Med
EGAD00001004662	SARC	F	63	1.98646	Med
EGAD00001004685	COAD/READ	F	54	4.84805	High
EGAD00001004674	BRCA	F	51	4.36931	Med
EGAD00001004663	PAAD	F	42	3.45909	Med
EGAD00001004668	ESCA	M	58	1.20466	Low
EGAD00001004686	BRCA	F	72	6.86238	High
EGAD00001004669	LUAD	F	29	2.13174	Med
EGAD00001004677	COAD/READ	M	70	2.40207	Med
EGAD00001004681	BRCA	F	38	5.03481	High
EGAD00001004670	SARC	F	43	-0.132424	Low
EGAD00001004672	LUAD	F	67	2.91934	Med
EGAD00001004678	THYM	F	31	-0.2937	Low
EGAD00001004717	PAAD	M	55	4.08628	Med
EGAD00001004683	PAAD	M	54	2.07594	Med
EGAD00001004673	LUAD	F	45	2.74893	Med
EGAD00001004688	BRCA	F	63	1.81063	Low
EGAD00001004682	COAD/READ	F	59	2.5861	Med
EGAD00001004693	LUAD	F	52	3.4611	Med
EGAD00001004679	BRCA	F	40	3.11601	Med
EGAD00001004911	COAD/READ	M	70	2.84845	Med
EGAD00001004687	BRCA	F	54	4.14858	Med
EGAD00001004910	BRCA	F	45	3.67916	Med
EGAD00001004680	LUAD	F	43	5.58732	High
EGAD00001004707	BRCA	F	56	3.66083	Med
EGAD00001004689	BRCA	F	50	1.46497	Low
EGAD00001004696	OTHER	M	42	6.44514	High
EGAD00001004684	ESCA	M	55	5.20517	High
EGAD00001004701	BRCA	F	54	7.55522	High
EGAD00001004690	SARC	F	44	4.26178	Med
EGAD00001004702	OV	F	64	5.97363	High
EGAD00001004692	LUAD	F	67	1.85284	Low
EGAD00001004691	COAD/READ	F	36	4.94164	High
EGAD00001004703	BRCA	F	38	5.29942	High
EGAD00001004710	BRCA	F	32	3.79022	Med
EGAD00001004900	PAAD	M	61	1.22096	Low
EGAD00001004694	COAD/READ	M	71	3.98263	Med
EGAD00001004695	CHOL	M	59	5.88989	High
EGAD00001004697	OV	F	69	-0.783614	Low
EGAD00001004921	OTHER	F	55	1.40994	Low
EGAD00001004700	LUAD	M	55	3.56985	Med
EGAD00001004698	BRCA	F	70	3.89011	Med
EGAD00001004704	BRCA	F	58	4.24757	Med
EGAD00001004902	BRCA	F	41	2.08815	Med
EGAD00001004699	LUAD	F	68	5.20681	High
EGAD00001004708	LUAD	F	43	3.88374	Med
EGAD00001004705	PAAD	F	66	2.6333	Med
EGAD00001004706	CHOL	M	59	5.4239	High
EGAD00001004916	SARC	F	66	5.68393	High
EGAD00001004904	ESCA	F	28	7.32586	High
EGAD00001004906	DLBC	M	79	5.20084	High
EGAD00001004929	BRCA	F	53	1.60174	Low
EGAD00001004713	BRCA	F	44	5.60402	High
EGAD00001004907	OTHER	M	64	-4.43325	Low
EGAD00001004709	OV	F	45	6.85854	High
EGAD00001004901	SARC	F	42	4.30418	Med
EGAD00001004935	COAD/READ	F	66	1.14681	Low
EGAD00001004927	BRCA	F	61	0.489389	Low
EGAD00001004908	BRCA	F	46	2.17794	Med
EGAD00001004918	COAD/READ	M	50	3.36682	Med
EGAD00001004925	UVM	M	70	0.753048	Low
EGAD00001004914	BRCA	F	39	5.08448	High
EGAD00001004909	OV	F	54	4.28964	Med
EGAD00001004920	OTHER	F	56	4.39435	Med
EGAD00001004913	PAAD	M	49	3.07939	Med
EGAD00001004718	PAAD	M	58	2.82085	Med
EGAD00001004936	COAD/READ	M	67	6.18024	High
EGAD00001004912	PAAD	M	62	3.6653	Med
EGAD00001004919	SARC	M	64	4.77595	Med
EGAD00001004915	BRCA	F	61	3.13019	Med
EGAD00001004930	OV	F	31	5.52648	High
EGAD00001004922	SARC	F	72	2.21367	Med
EGAD00001004917	SKCM	M	75	6.16235	High
EGAD00001004714	LUAD	M	62	5.7376	High
EGAD00001004923	BRCA	F	33	3.59076	Med
EGAD00001004931	SKCM	F	48	-1.55261	Low
EGAD00001004924	OTHER	M	75	-0.730787	Low
EGAD00001004926	PAAD	F	69	5.9506	High
EGAD00001004928	BRCA	F	50	2.1479	Med
EGAD00001004933	OTHER	M	62	7.8128	High
EGAD00001004932	PAAD	F	58	4.26511	Med

## Sheet: Supplementary_Data_File_4
EGA.ID	Tumor.group	Sex	Age.enrollment	TMB	c.Score	c.Score.group
EGAD00001001961	LUNG	F	46	23.0729	6.86824	High
EGAD00001002047	AECA	F	47	5.4552	4.33146	Med
EGAD00001002544	OV	F	58	4.1274	6.80422	High
EGAD00001002546	SKCM	F	30	11.4871	1.32347	Low
EGAD00001001966	LUNG	F	55	7.1503	3.97537	Med
EGAD00001005877	LUNG	F	57	2.0742	8.11297	High
EGAD00001002564	LUNG	F	42	3.135	3.95677	Med
EGAD00001001876	COLO	F	66	107.184	5.6105	High
EGAD00001002576	BRCA	F	31	7.0476	4.17692	Med
EGAD00001002583	SARC	M	60	2.714	6.21185	High
EGAD00001002585	SKCM	F	66	33.695	3.89699	Med
EGAD00001002593	SARC	M	59	2.0539	-1.96062	Low
EGAD00001002597	PANC	F	47	4.3532	1.3396	Low
EGAD00001002611	COLO	M	49	4.3225	4.74294	Med
EGAD00001002614	THYM	M	26	1.3296	8.55459	High
EGAD00001004596	LUNG	F	32	6.8009	3.7963	Med
EGAD00001002628	COLO	F	58	16.0194	6.17093	High
EGAD00001004903	LUNG	M	72	1.4563	7.74313	High
EGAD00001002632	GCT	M	40	5.2737	0.319644	Low
EGAD00001002631	UCEC	F	67	6.4734	4.73535	Med
EGAD00001002646	LUNG	M	62	1.0423	4.90498	High
EGAD00001002997	BRCA	F	59	9.3941	6.51554	High
EGAD00001003617	LUNG	F	69	23.2112	3.23392	Med
EGAD00001003005	LUNG	F	59	3.9165	4.71962	Med
EGAD00001003013	STAD	F	49	4.4817	2.28791	Med
EGAD00001003011	LUNG	M	48	18.6991	1.41635	Low
EGAD00001003016	BRCA	F	46	3.8649	4.7243	Med
EGAD00001003024	SARC	M	49	2.0019	4.87531	High
EGAD00001003042	BRCA	F	40	3.5992	3.28751	Med
EGAD00001003065	ACC	M	42	0.7638	2.02533	Med
EGAD00001003067	ESCA	M	26	8.0669	3.9856	Med
EGAD00001003059	UCEC	F	60	2.8383	4.36955	Med
EGAD00001003062	SARC	F	26	3.7008	0.142957	Low
EGAD00001003072	BRCA	F	42	2.9011	6.04572	High
EGAD00001003073	PANC	F	51	2.4923	2.66061	Med
EGAD00001003603	SKCM	M	49	40.1297	2.19591	Med
EGAD00001003076	LUNG	F	60	37.0188	3.17298	Med
EGAD00001003639	LUNG	F	65	4.111	7.34496	High
EGAD00001003085	AECA	F	55	1.8075	3.87125	Med
EGAD00001003650	LUNG	M	70	17.4565	6.72937	High
EGAD00001003647	COLO	M	59	46.1567	3.04618	Med
EGAD00001003607	BRCA	F	54	7.3266	4.81889	Med
EGAD00001003670	BRCA	F	65	2.08932	4.68796	Med
EGAD00001003720	BRCA	F	50	8.342	5.03401	High
EGAD00001003657	LUNG	M	66	20.25	3.91014	Med
EGAD00001003661	LUNG	F	60	60.933	3.81185	Med
EGAD00001003694	LUNG	M	51	18.4017	6.21541	High
EGAD00001003675	BRCA	F	57	6.8466	4.84844	High
EGAD00001003734	HNSC	M	73	96.099	3.64592	Med
EGAD00001003724	LYMP	M	42	47.8654	9.98299	High
EGAD00001003716	HNSC	M	77	5.9303	7.46335	High
EGAD00001003714	BRCA	F	60	22.1451	5.22841	High
EGAD00001003717	LUNG	M	46	2.1248	4.06588	Med
EGAD00001004605	UVM	F	58	1.8483	3.46646	Med
EGAD00001004623	BRCA	F	68	5.9052	4.31929	Med
EGAD00001004636	UCEC	F	39	4.821	4.35417	Med
EGAD00001004622	COLO	F	52	7.4348	4.8825	High
EGAD00001004632	BRCA	F	57	8.3354	3.48286	Med
EGAD00001004628	SARC	M	50	4.6956	3.51286	Med
EGAD00001004625	STAD	M	72	7.2868	2.043	Med
EGAD00001004633	KDNY	M	47	2.4997	3.94326	Med
EGAD00001004650	LUNG	M	64	4.4516	3.7535	Med
EGAD00001004644	LUNG	M	63	6.7988	2.97703	Med
EGAD00001004653	SKCM	M	58	14.0202	2.97968	Med
EGAD00001004647	UVM	M	86	1.5425	2.80829	Med
EGAD00001004655	HNSC	M	56	7.5363	5.26139	High
EGAD00001003722	KDNY	M	27	2.4881	1.1398	Low
EGAD00001004657	CHOL	F	70	11.4801	5.57167	High
EGAD00001004669	LUNG	F	29	6.2113	2.13174	Med
EGAD00001004677	COLO	M	70	4.6991	2.40207	Med
EGAD00001004673	LUNG	F	45	2.8882	2.74893	Med
EGAD00001004693	LUNG	F	52	6.9433	3.4611	Med
EGAD00001004692	LUNG	F	67	2.6721	1.85284	Low
EGAD00001004706	CHOL	M	59	2.5119	5.4239	High
EGAD00001004917	SKCM	M	75	100.649	6.16235	High
EGAD00001004931	SKCM	F	48	29.7956	-1.55261	Low
EGAD00001005831	SKCM	F	70	64.3748	4.0249	Med
EGAD00001004933	LUNG	M	62	96.4079	7.8128	High
EGAD00001005838	CHOL	F	38	2.7416	7.69071	High
EGAD00001004934	HNSC	M	69	5.8036	3.85612	Med
EGAD00001005844	ACC	F	35	7.794	-1.45268	Low
EGAD00001005850	LUNG	F	50	53.2769	5.06469	High
